# Supplementary material for: Identifying noncoding risk variants using disease-relevant gene regulatory networks
Source: Nat Commun. 2018 Feb 16;9:702. doi: 10.1038/s41467-018-03133-y (PMC5816022; doi:10.1038/s41467-018-03133-y)
Supplement: Supplementary file 3 — Supplementary Data 1 [file 41467_2018_3133_MOESM3_ESM.xlsx]

## Sheet: HGMD_Promoter_SNPs
chrom	start	end	HGMD ACC#	RS_id	Alt	Ref	HGMD Gene	Disease	Overlapping Transcript Promoter	Gene of the Transcript	Mutation_type		HGMD Mutation Code
chr6	33588146	33588147	CR080767	rs3748079	T	C	ITPR3	SLE	ENST00000374316	ITPR3	DP		CR	Regulatory mutations obtained through literature search by Institute of Medical Genetics in Cardiff
chr1	159684981	159684982	CR083996	rs3093061	G	A	CRP	SLE	ENST00000255030	CRP	DP		HR	Regulatory mutations obtained from online submission by Springer Verlag
chr2	33701889	33701890	CR0911347	rs13385731	T	C	RASGRP3	SLE	ENST00000494927	RASGRP3	DP
chr12	129300693	129300694	CR0911356	rs1385374	G	A	SLC15A4	SLE	ENST00000366292	SLC15A4	DP
chr6	36645587	36645588	CR095246	rs762624	C	A	CDKN1A	SLE	ENST00000448526	CDKN1A	DFP		HGMD Mutation Type
chr11	112036148	112036149	CR095443	rs360719	T	C	IL18	SLE	ENST00000280357	IL18	DFP		DP	There is evidence for a significant association with a clinical or laboratory phenotype along with additional evidence that the polymorphism is itself of likely functional relevance
chr7	22766541	22766542	CR109943	N/A	A	C	IL6	SLE	ENST00000426291	IL6	DFP		FP	The authors have demonstrated that the polymorphism in question exerts a direct functional effect
chr15	75079473	75079474	CR1210014	rs34933034	G	A	CSK	SLE	ENST00000567571	CSK	DP		DFP	Polymorhism meets the criteria for both DP and FP
chr17	80798077	80798078	CR1110626	N/A	G	A	ZNF750	PSO	ENST00000572562	ZNF750	DM		DM	Disease causing mutation
chr17	80797880	80797881	CR1110627	N/A	G	A	ZNF750	PSO	ENST00000572562	ZNF750	DM
chr17	80797852	80797853	CR1110628	N/A	C	T	ZNF750	PSO	ENST00000572562	ZNF750	DM
chr17	80797851	80797852	CR1110629	N/A	G	A	ZNF750	PSO	ENST00000572562	ZNF750	DM
chr20	48552880	48552881	CR123852	N/A	C	A	RNF114	PSO	ENST00000244061	RNF114	DM
chr20	48552878	48552879	CR123853	N/A	C	A	RNF114	PSO	ENST00000244061	RNF114	DM
chr20	48552903	48552904	CR123854	N/A	C	T	RNF114	PSO	ENST00000244061	RNF114	DM
chr20	48552935	48552936	CR123855	N/A	A	C	RNF114	PSO	ENST00000244061	RNF114	DM
chr1	114356662	114356663	CR053508	rs3811021	C	T	PTPN22	RA	ENST00000261441	RSBN1	DP
chr5	156486590	156486591	CR057602	rs7702919	A	G	HAVCR1	RA	ENST00000522693	HAVCR1	DP
chr19	39897292	39897293	CR087182	rs251864	A	G	ZFP36	RA	ENST00000597629	ZFP36	DFP
chr13	43146481	43146482	CR106322	rs7984870	G	C	TNFSF11	RA	ENST00000239849	TNFSF11	DFP
chr6	31622605	31622606	CR1111594	rs805297	C	A	APOM	RA	ENST00000375916	APOM	DFP
chr19	41869755	41869756	CR045993	rs2241712	A	G	TGFB1	COPD	ENST00000413014	TMEM91	DP
chr14	94856656	94856657	CR061338	rs17751769	C	T	SERPINA1	COPD	ENST00000553327	SERPINA1	DP
chr4	26492174	26492175	CR002153	rs1799723	A	G	CCKAR	SZA	ENST00000295589	CCKAR	DP
chr6	10415306	10415307	CR004775	N/A	G	A	TFAP2A	SZA	ENST00000498450	TFAP2A	DP
chr22	21212475	21212476	CR014437	rs165596	A	G	SNAP29	SZA	ENST00000572273	PI4KA	DP
chr1	203157121	203157122	CR070418	rs6691378	T	C	CHI3L1	SZA	ENST00000255409	CHI3L1	DP
chr17	2207235	2207236	CR077670	rs408067	G	C	SRR	SZA	ENST00000575840	SRR	DFP
chr2	171673474	171673475	CR078170	rs3749034	A	G	GAD1	SZA	ENST00000344257	GAD1	DP
chr2	171672190	171672191	CR085115	rs3791878	T	G	GAD1	SZA	ENST00000445006	GAD1	DP
chr8	32504400	32504401	CR098746	rs7825588	A	G	nrg1smdf	SZA	ENST00000520502	NRG1	DFP
chr2	51259091	51259092	CR102886	N/A	G	T	NRXN1	SZA	ENST00000405472	NRXN1	DFP
chr2	51259191	51259192	CR102887	rs200865985	T	C	NRXN1	SZA	ENST00000405472	NRXN1	DFP
chr8	17778864	17778865	CR109398	rs208747	T	A	PCM1	SZA	ENST00000325083	PCM1	DP
chr3	119814956	119814957	CR1111322	rs3755557	A	T	GSK3B	SZA	ENST00000264235	GSK3B	DFP
chr3	52855228	52855229	CR117967	rs2239547	A	G	ITIH4	SZA	ENST00000471505	ITIH4	DP
chr3	52835353	52835354	CR117970	rs736408	C	T	ITIH3	SZA	ENST00000465314	ITIH3	DP
chr6	5260815	5260816	CR1212004	rs4141761	C	T	LYRM4	SZA	ENST00000463032	LYRM4	DFP
chr6	5260811	5260812	CR1212005	rs7752203	G	C	LYRM4	SZA	ENST00000463032	LYRM4	DFP
chr11	124609906	124609907	CR129186	N/A	C	G	NRGN	SZA	ENST00000412681	NRGN	DM
chr11	124609939	124609940	CR129190	N/A	G	A	NRGN	SZA	ENST00000412681	NRGN	DM
chr11	124609636	124609637	CR129201	N/A	G	A	NRGN	SZA	ENST00000284292	NRGN	DM
chr11	124609402	124609403	CR129203	N/A	C	G	NRGN	SZA	ENST00000284292	NRGN	DM
chr11	124609360	124609361	CR129204	N/A	A	G	NRGN	SZA	ENST00000284292	NRGN	DM
chr1	94375308	94375309	CR025422	rs41303970	C	T	GCLM	MI	ENST00000370238	GCLM	DFP
chr6	131893558	131893559	CR073540	rs2781666	G	T	ARG1	MI	ENST00000368087	ARG1	DP
chr1	8939841	8939842	CR083997	rs1325920	C	T	ENO1	MI	ENST00000489867	ENO1	DP
chr12	112119170	112119171	CR093431	rs11066001	A	G	BRAP	MI	ENST00000539060	BRAP	DFP
chr10	69643902	69643903	CR128695	N/A	G	C	SIRT1	MI	ENST00000212015	SIRT1	DM
chr10	69644234	69644235	CR128697	N/A	G	C	SIRT1	MI	ENST00000212015	SIRT1	DM
chr10	69644352	69644353	CR128698	N/A	G	T	SIRT1	MI	ENST00000212015	SIRT1	DM
chr10	69643616	69643617	CR128699	rs35706870	A	C	SIRT1	MI	ENST00000212015	SIRT1	DM
chr20	23030442	23030443	CR973336	N/A	C	A	THBD	MI	ENST00000377103	THBD	DM
chr9	107690708	107690709	CR020829	rs1800976	G	C	ABCA1	CAD	ENST00000374736	ABCA1	DP
chr15	58723602	58723603	CR025894	N/A	T	C	LIPC	CAD	ENST00000299022	LIPC	DFP
chr21	43619664	43619665	CR096274	rs1378577	T	G	ABCG1	CAD	ENST00000398457	ABCG1	DFP
chr22	41032873	41032874	CR097872	rs72558180	C	T	MKL1	CAD	ENST00000466278	MKL1	DFP
chr2	102926980	102926981	CR139457	rs11685424	A	G	IL1RL1	CAD	ENST00000393393	IL1RL1	DFP
chr9	6240083	6240084	CR139459	rs7025417	C	T	IL33	CAD	ENST00000381434	IL33	DFP
chr11	116708298	116708299	HR971651	N/A	G	A	APOA1	CAD	ENST00000375320	APOA1	DM
chr16	67517753	67517754	CR014433	rs5030981	T	C	AGRP	OBE	ENST00000290953	AGRP	DFP
chr2	69615294	69615295	CR051277	rs6546511	G	A	GFPT1	OBE	ENST00000357308	GFPT1	DP
chr22	41074406	41074407	CR054252	rs133068	C	G	MCHR1	OBE	ENST00000249016	MCHR1	DP
chr4	156129153	156129154	CR065648	rs6857530	A	G	NPY2R	OBE	ENST00000329476	NPY2R	DP
chr4	156129450	156129451	CR071282	N/A	C	T	NPY2R	OBE	ENST00000329476	NPY2R	DM
chr15	51972346	51972347	CR071287	rs16964465	C	A	SCG3	OBE	ENST00000220478	SCG3	DFP
chr9	33403469	33403470	CR073539	rs2989924	A	G	AQP7	OBE	ENST00000541274	AQP7	DFP
chr5	148206374	148206375	CR993027	rs1801704	T	C	ADRB2	OBE	ENST00000305988	ADRB2	DP
chr7	117119687	117119688	CR015138	rs185028612	A	G	CFTR	CF	ENST00000446805	CFTR	DM
chr7	117119653	117119654	CR015139	N/A	C	T	CFTR	CF	ENST00000446805	CFTR	DM
chr7	117120063	117120064	CR120402	N/A	C	G	CFTR	CF	ENST00000003084	CFTR	DM
chr7	117119899	117119900	CR1213098	N/A	G	C	CFTR	CF	ENST00000003084	CFTR	DM
chr7	117119474	117119475	CR132467	N/A	T	C	CFTR	CF	ENST00000446805	CFTR	DM
chr7	117118840	117118841	CR132468	N/A	A	G	CFTR	CF	ENST00000446805	CFTR	DM
chr7	117119311	117119312	CR136679	N/A	T	C	CFTR	CF	ENST00000446805	CFTR	DM
chr7	117119546	117119547	CR136680	N/A	A	T	CFTR	CF	ENST00000446805	CFTR	DM
chr7	117119860	117119861	CR136681	rs139688774	G	C	CFTR	CF	ENST00000003084	CFTR	DM
chr7	117119996	117119997	CR136682	N/A	G	C	CFTR	CF	ENST00000003084	CFTR	DM
chr7	117120147	117120148	CR962504	N/A	C	G	CFTR	CF	ENST00000426809	CFTR	DM
chr7	99382935	99382936	CR040864	rs1851426	C	T	CYP3A4	PRC	ENST00000336411	CYP3A4	DP
chr19	51358012	51358013	CR073549	rs266882	G	A	KLK3	PRC	ENST00000601503	KLK3	DP
chr8	23540416	23540417	CR106743	rs11781886	A	G	NKX3-1	PRC	ENST00000523261	NKX3-1	DFP
chr19	1090802	1090803	CR119475	rs3787016	C	T	POLR2E	PRC	ENST00000586215	POLR2E	DP
chr19	51335942	51335943	CR119966	rs2659056	A	G	KLK15	PRC	ENST00000598673	KLK15	DP
chrX	66763863	66763864	CR973135	N/A	G	T	AR	PRC	ENST00000374690	AR	DM
chrX	66764075	66764076	CR973136	N/A	C	A	AR	PRC	ENST00000374690	AR	DM
chr4	156824599	156824600	CR045670	rs3755910	A	C	TDO2	ASD	ENST00000509738	TDO2	DP
chrX	1733891	1733892	CR084749	rs5989681	C	G	ASMT	ASD	ENST00000381241	ASMT	DFP
chrX	6146222	6146223	CR094444	rs73457060	G	A	NLGN4X	ASD	ENST00000381093	NLGN4X	DM
chr3	37035010	37035011	CR015013	rs56198082	A	G	MLH1	CRC	ENST00000457004	MLH1	DM
chr2	47630105	47630106	CR020339	rs138068023	G	C	MSH2	CRC	ENST00000233146	MSH2	DM
chr3	37034769	37034770	CR064470	rs35032294	C	G	MLH1	CRC	ENST00000322716	EPM2AIP1	DM
chr2	213404035	213404036	CR076695	rs62626348	G	T	ERBB4	CRC	ENST00000342788	ERBB4	DFP
chr3	37034931	37034932	CR078287	N/A	C	G	MLH1	CRC	ENST00000457004	MLH1	DM
chr3	37034974	37034975	CR114539	N/A	G	T	MLH1	CRC	ENST00000457004	MLH1	DM
chr3	37035011	37035012	CR116619	N/A	C	A	MLH1	CRC	ENST00000457004	MLH1	DM
chr11	85779898	85779899	CR136167	N/A	G	C	PICALM	CRC	ENST00000534412	PICALM	DM
chr11	5248293	5248294	CR004576	N/A	C	T	HBB	TSB	ENST00000335295	HBB	DM
chr11	5248386	5248387	CR034843	N/A	C	T	HBB	TSB	ENST00000485743	HBB	DM
chr11	5248256	5248257	CR040152	N/A	G	C	HBB	TSB	ENST00000335295	HBB	DM
chr11	5248402	5248403	CR075246	N/A	C	A	HBB	TSB	ENST00000485743	HBB	DM
chr11	5255792	5255793	CR075247	N/A	G	A	HBD	TSB	ENST00000292901	HBD	DM
chr11	5248373	5248374	CR076704	N/A	A	T	HBB	TSB	ENST00000485743	HBB	DM
chr11	5248332	5248333	CR076705	rs34500389	C	T	HBB	TSB	ENST00000485743	HBB	DM
chr11	5248325	5248326	CR076706	rs63750400	G	C	HBB	TSB	ENST00000485743	HBB	DM
chr11	5248300	5248301	CR077840	N/A	A	G	HBB	TSB	ENST00000335295	HBB	DM
chr11	5248356	5248357	CR082014	rs63750681	G	C	HBB	TSB	ENST00000485743	HBB	DM
chr11	5248490	5248491	CR082015	N/A	G	A	HBB	TSB	ENST00000485743	HBB	DM
chr11	5248383	5248384	CR096076	rs72561473	G	A	HBB	TSB	ENST00000485743	HBB	DM
chr11	5248350	5248351	CR097470	rs281864524	G	A	HBB	TSB	ENST00000485743	HBB	DM
chr11	5248341	5248342	CR100816	N/A	A	C	HBB	TSB	ENST00000485743	HBB	DM
chr11	5248262	5248263	CR102102	rs113115948	C	T	HBB	TSB	ENST00000335295	HBB	DM
chr11	5248342	5248343	CR106856	N/A	C	G	HBB	TSB	ENST00000485743	HBB	DM
chr11	5248326	5248327	CR112101	rs281864525	A	C	HBB	TSB	ENST00000485743	HBB	DM
chr11	5248371	5248372	CR118399	rs281864518	C	T	HBB	TSB	ENST00000485743	HBB	DM
chr11	5248331	5248332	CR119545	rs33981098	A	C	HBB	TSB	ENST00000485743	HBB	DM
chr11	5248393	5248394	CR125830	rs63751043	C	G	HBB	TSB	ENST00000485743	HBB	DM
chr11	5248300	5248301	CR138585	N/A	A	T	HBB	TSB	ENST00000335295	HBB	DM
chr11	5248311	5248312	CR139343	N/A	A	C	HBB	TSB	ENST00000485743	HBB	DM
chr11	5248311	5248312	CR139346	N/A	A	G	HBB	TSB	ENST00000485743	HBB	DM
chr11	5248355	5248356	CR139347	N/A	G	T	HBB	TSB	ENST00000485743	HBB	DM
chr11	5248328	5248329	CR830008	rs33931746	A	C	HBB	TSB	ENST00000485743	HBB	DM
chr11	5248331	5248332	CR860022	rs33981098	A	G	HBB	TSB	ENST00000485743	HBB	DM
chr11	5248401	5248402	CR890140	rs63751208	C	T	HBB	TSB	ENST00000485743	HBB	DM
chr11	5248330	5248331	CR890183	rs33980857	T	C	HBB	TSB	ENST00000485743	HBB	DM
chr11	5248387	5248388	CR910468	rs33941377	C	T	HBB	TSB	ENST00000485743	HBB	DM
chr11	5248279	5248280	CR910597	rs34704828	G	A	HBB	TSB	ENST00000335295	HBB	DM
chr11	5248332	5248333	CR920786	rs34500389	C	A	HBB	TSB	ENST00000485743	HBB	DM
chr11	5248386	5248387	CR920787	rs33994806	C	A	HBB	TSB	ENST00000485743	HBB	DM
chr11	5248386	5248387	CR920788	rs33994806	C	G	HBB	TSB	ENST00000485743	HBB	DM
chr11	5248387	5248388	CR920789	rs33941377	C	A	HBB	TSB	ENST00000485743	HBB	DM
chr11	5248388	5248389	CR920790	rs33944208	C	A	HBB	TSB	ENST00000485743	HBB	DM
chr11	5248390	5248391	CR920791	rs34999973	C	T	HBB	TSB	ENST00000485743	HBB	DM
chr11	5248392	5248393	CR930875	rs34883338	C	T	HBB	TSB	ENST00000485743	HBB	DM
chr11	5248268	5248269	CR961734	rs34135787	C	G	HBB	TSB	ENST00000335295	HBB	DM
chr11	5248327	5248328	CR994362	N/A	A	G	HBB	TSB	ENST00000485743	HBB	DM
chr11	5248327	5248328	CR994659	N/A	A	T	HBB	TSB	ENST00000485743	HBB	DM
chr11	5248376	5248377	HR0602	N/A	C	A	HBB	TSB	ENST00000485743	HBB	DM
chr19	11200082	11200083	CR021774	N/A	C	T	LDLR	HC	ENST00000558518	LDLR	DM
chr19	11200201	11200202	CR042572	N/A	A	C	LDLR	HC	ENST00000558013	LDLR	DM
chr19	11200104	11200105	CR042573	N/A	C	T	LDLR	HC	ENST00000557933	LDLR	DM
chr19	11200063	11200064	CR045713	N/A	A	C	LDLR	HC	ENST00000558518	LDLR	DM
chr19	11200068	11200069	CR045714	N/A	C	T	LDLR	HC	ENST00000558518	LDLR	DM
chr19	11200036	11200037	CR055624	N/A	C	T	LDLR	HC	ENST00000558518	LDLR	DM
chr19	11200219	11200220	CR055625	N/A	C	T	LDLR	HC	ENST00000558013	LDLR	DM
chr19	11200085	11200086	CR055626	N/A	C	A	LDLR	HC	ENST00000558518	LDLR	DM
chr19	11200085	11200086	CR075255	N/A	C	G	LDLR	HC	ENST00000558518	LDLR	DM
chr1	55505179	55505180	CR084009	N/A	C	A	PCSK9	HC	ENST00000302118	PCSK9	DM
chr19	11200090	11200091	CR091488	N/A	C	T	LDLR	HC	ENST00000557933	LDLR	DM
chr7	44580990	44580991	CR104943	rs17655652	A	G	NPC1L1	HC	ENST00000289547	NPC1L1	DFP
chr19	11199957	11199958	CR108072	N/A	A	G	LDLR	HC	ENST00000558518	LDLR	DM
chr19	11200088	11200089	CR116859	N/A	C	G	LDLR	HC	ENST00000558518	LDLR	DM
chr19	11200075	11200076	CR127029	N/A	C	A	LDLR	HC	ENST00000558518	LDLR	DM
chr19	11200009	11200010	CR127546	N/A	A	G	LDLR	HC	ENST00000558518	LDLR	DM
chr19	11200089	11200090	CR920794	N/A	C	G	LDLR	HC	ENST00000557933	LDLR	DM
chr19	11200088	11200089	CR941557	N/A	C	T	LDLR	HC	ENST00000558518	LDLR	DM
chr19	11200078	11200079	CR973644	N/A	C	A	LDLR	HC	ENST00000558518	LDLR	DM
chr19	11200072	11200073	CR992256	N/A	C	T	LDLR	HC	ENST00000558518	LDLR	DM
chr2	157189173	157189174	CR092630	N/A	C	T	NR4A2	PD	ENST00000539077	NR4A2	DM
chr1	8021918	8021919	CR095375	N/A	C	G	PARK7	PD	ENST00000377491	PARK7	DM
chrX	100663463	100663464	CR115755	N/A	C	G	GLA	PD	ENST00000316594	HNRNPH2	DM
chr16	4526291	4526292	CR116475	rs2270363	A	G	HMOX2	PD	ENST00000571291	NMRAL1	DP
chr10	69644032	69644033	CR125662	N/A	C	G	SIRT1	PD	ENST00000212015	SIRT1	DM
chrX	119604077	119604078	CR128643	N/A	A	C	LAMP2	PD	ENST00000434600	LAMP2	DM
chr3	11313448	11313449	CR130993	rs76708041	G	A	ATG7	PD	ENST00000451513	ATG7	DM
chr3	11313810	11313811	CR130994	N/A	T	C	ATG7	PD	ENST00000451513	ATG7	DM
chr3	11313912	11313913	CR130995	N/A	G	A	ATG7	PD	ENST00000451513	ATG7	DM
chr3	11314040	11314041	CR130996	rs77630528	G	A	ATG7	PD	ENST00000435760	ATG7	DM
chr2	157187196	157187197	CR131136	N/A	C	G	NR4A2	PD	ENST00000409108	NR4A2	DM
chr6	106774458	106774459	CR132051	rs187978668	T	A	ATG5	PD	ENST00000369076	ATG5	DM
chr14	73602898	73602899	CR000233	rs34086577	C	G	PSEN1	AD	ENST00000557356	PSEN1	DM
chr14	73603130	73603131	CR015066	rs1800839	C	T	PSEN1	AD	ENST00000557356	PSEN1	DP
chr3	154797254	154797255	CR056131	rs373602047	G	C	MME	AD	ENST00000491597	MME	DP
chr21	27543563	27543564	CR062110	rs139885956	C	T	APP	AD	ENST00000448388	APP	DM
chr21	27543453	27543454	CR062111	N/A	C	G	APP	AD	ENST00000448388	APP	DM
chr21	27544834	27544835	CR062112	rs113926273	G	A	APP	AD	ENST00000448388	APP	DM
chr21	27543455	27543456	CR062113	N/A	G	A	APP	AD	ENST00000448388	APP	DM
chr21	27543202	27543203	CR062114	N/A	C	A	APP	AD	ENST00000359726	APP	DM
chr21	27543618	27543619	CR062115	rs187510057	G	A	APP	AD	ENST00000448388	APP	DM
chr17	43972175	43972176	CR0911103	rs3744456	G	C	MAPT	AD	ENST00000446361	MAPT	DFP
chr19	9944833	9944834	CR098250	N/A	T	C	PIN1	AD	ENST00000592184	PIN1	DM
chr1	160312264	160312265	CR099909	rs10752637	G	T	NCSTN	AD	ENST00000368069	COPA	DFP
chr11	117188119	117188120	CR100155	rs4938369	G	A	BACE1	AD	ENST00000528053	BACE1	DFP
chr1	154377575	154377576	CR1010177	rs117525971	G	T	IL6R	AD	ENST00000368485	IL6R	DP
chr14	100148960	100148961	CR1010202	rs8003602	T	C	CYP46A1	AD	ENST00000554611	CYP46A1	DFP
chr14	100149457	100149458	CR1010203	rs3783320	A	G	CYP46A1	AD	ENST00000554611	CYP46A1	DFP
chr2	170219880	170219881	CR103125	rs3755166	C	T	LRP2	AD	ENST00000263816	LRP2	DFP
chr1	150242188	150242189	CR116216	rs3754048	C	G	APH1A	AD	ENST00000493092	APH1A	DFP
chr14	52733983	52733984	CR045986	rs8004654	T	C	PTGDR	AST	ENST00000306051	PTGDR	DFP
chr14	52734091	52734092	CR045987	rs803010	C	T	PTGDR	AST	ENST00000306051	PTGDR	DFP
chr6	31539767	31539768	CR057907	rs2071590	A	G	LTA	AST	ENST00000454783	LTA	DFP
chr5	156485369	156485370	CR077663	rs9313422	G	C	HAVCR1	AST	ENST00000518745	HAVCR1	DFP
chr1	111832222	111832223	CR087758	rs10494132	T	C	CHIA	AST	ENST00000422815	CHIA	DFP
chr1	111832204	111832205	CR087759	rs3806448	G	A	CHIA	AST	ENST00000422815	CHIA	DFP
chr1	221051791	221051792	CR0911367	rs3806325	C	T	HLX	AST	ENST00000366903	HLX	DFP
chr1	221052456	221052457	CR0911368	rs2184658	C	G	HLX	AST	ENST00000366903	HLX	DFP
chr5	147443359	147443360	CR093694	rs2287774	A	G	SPINK5	AST	ENST00000398454	SPINK5	DFP
chr1	101700897	101700898	CR104961	rs2038366	G	T	S1PR1	AST	ENST00000305352	S1PR1	DFP
chr1	101701922	101701923	CR104962	rs59317557	C	G	S1PR1	AST	ENST00000305352	S1PR1	DFP
chr17	32595927	32595928	CR1111070	rs3091318	C	T	CCL7	AST	ENST00000378569	CCL7	DFP
chr5	156607792	156607793	CR112607	rs146866105	C	T	ITK	AST	ENST00000422843	ITK	DFP
chr7	8007875	8007876	CR118121	rs37973	A	G	GLCCI1	AST	ENST00000223145	GLCCI1	DFP
chr5	149109478	149109479	CR119830	rs62382271	C	T	PPARGC1B	AST	ENST00000360453	PPARGC1B	DFP
chr14	52117891	52117892	CR123113	rs3751464	C	T	FRMD6	AST	ENST00000395718	FRMD6	DP
chr1	203156079	203156080	CR129592	rs10399931	G	A	CHI3L1	AST	ENST00000255409	CHI3L1	DFP
chr5	158758016	158758017	CR136349	N/A	T	A	IL12B	AST	ENST00000231228	IL12B	DFP
chr10	112631210	112631211	CR138579	rs6585018	A	G	PDCD4	AST	ENST00000280154	PDCD4	DFP
chr1	114415367	114415368	CR067511	rs2488457	G	C	PTPN22	T1D	ENST00000359785	PTPN22	DP
chr6	132272534	132272535	CR103219	N/A	C	G	CTGF	T1D	ENST00000367976	CTGF	DFP
chr12	121416447	121416448	CR991538	N/A	G	C	HNF1A	T1D	ENST00000543427	HNF1A	DM
chr11	2182531	2182532	CR101139	N/A	C	A	INS	T1D	ENST00000381330	INS	DM
chr11	2182418	2182419	CR101140	N/A	A	C	INS	T1D	ENST00000397262	INS	DM
chr11	2181022	2181023	CR101141	N/A	A	G	INS	T1D	ENST00000481781	INS-IGF2	DM
chr11	2182532	2182533	CR101142	N/A	C	G	INS	T1D	ENST00000381330	INS	DM
chr4	141489995	141489996	CR011066	rs10011540	A	C	UCP1	T2D	ENST00000262999	UCP1	DFP
chr12	21525620	21525621	CR031013	N/A	T	G	IAPP	T2D	ENST00000240652	IAPP	DP
chr20	56135933	56135934	CR040573	rs2071023	C	G	PCK1	T2D	ENST00000467047	PCK1	DFP
chr3	170744892	170744893	CR052437	rs5394	T	C	SLC2A2	T2D	ENST00000314251	SLC2A2	DP
chr3	170744919	170744920	CR052438	rs5393	C	A	SLC2A2	T2D	ENST00000314251	SLC2A2	DP
chr4	75719760	75719761	CR055621	rs2278862	A	G	BTC	T2D	ENST00000395743	BTC	DFP
chr11	2182518	2182519	CR067840	N/A	A	G	INS	T2D	ENST00000381330	INS	DM
chr2	69614160	69614161	CR068525	rs6720415	T	C	GFPT1	T2D	ENST00000361060	GFPT1	DFP
chr11	72432984	72432985	CR140936	rs11603334	T	C	ARAP1	T2D	ENST00000426523	ARAP1	DFP
chr11	72433097	72433098	CR140942	rs1552224	G	T	ARAP1	T2D	ENST00000426523	ARAP1	DP
chr5	148206374	148206375	CR993027	rs1801704	T	C	ADRB2	T2D	ENST00000305988	ADRB2	DP
chr12	110719584	110719585	CR067513	rs201929640	C	G	serca2b	CRC	ENST00000539276	ATP2A2	DM
chr12	110718410	110718411	CR067514	N/A	G	T	serca2b	CRC	ENST00000552636	ATP2A2	DM
chr12	110718566	110718567	CR067515	N/A	G	T	serca2b	CRC	ENST00000552636	ATP2A2	DM
chr1	186650200	186650201	CR050013	N/A	T	G	PTGS2	BLC	ENST00000367468	PTGS2	DP
chr3	9790477	9790478	CR072322	rs125701	A	G	OGG1	BLC	ENST00000302003	OGG1	DP
chr12	69201796	69201797	CR082025	rs937282	C	G	MDM2	BLC	ENST00000462284	MDM2	DFP
chr16	14013665	14013666	CR102187	rs6498486	A	C	ERCC4	BLC	ENST00000575156	ERCC4	DFP
chr17	46669429	46669430	CR128492	rs9299	A	G	HOXB5	BLC	ENST00000498678	HOXB3	DP

## Sheet: Promoter_Control_SNPs_TSS
Chr	Start	End	dbSNPID	Ref	Alt	Nearest Transcript	Distance to Nearest TSS	Nearest Gene	Nearest Gene ID
chr7	150688084	150688085	rs77017676	C	T	ENST00000297494	1	NOS3	4846
chr11	118889377	118889378	rs7113753	G	A	ENST00000524864	1	RPS25	6230
chr11	126870417	126870418	rs3802824	C	T	ENST00000529097	1	KIRREL3	84623
chr11	1629692	1629693	rs7129160	C	T	ENST00000399685	1	KRTAP5-3	387266
chr11	17099212	17099213	rs78520678	G	A	ENST00000228140	1	RPS13	6207
chr11	18287808	18287809	rs2445166	G	A	ENST00000532858	1	SAA1	6288
chr11	3663221	3663222	rs11500164	T	A	ENST00000397067	1	ART5	116969
chr12	12510002	12510003	rs11054843	G	A	ENST00000381800	1	LOH12CR2	503693
chr12	62699377	62699378	rs34301355	G	A	ENST00000546694	1	USP15	9958
chr13	43566372	43566373	rs3825511	A	C	ENST00000538562	1	EPSTI1	94240
chr1	40036846	40036847	rs2293476	G	C	ENST00000525751	1	PABPC4	8761
chr14	90418948	90418949	rs7153551	T	C	ENST00000553871	1	EFCAB11	90141
chr14	90864607	90864608	rs7156456	T	G	ENST00000544280	1	CALM1	801
chr14	95047809	95047810	rs8019792	A	G	ENST00000555681	1	SERPINA5	5104
chr16	11036316	11036317	rs186057737	G	T	ENST00000331808	1	DEXI	28955
chr16	284832	284833	rs7202423	T	G	ENST00000453430	1	ITFG3	83986
chr16	4401057	4401058	rs6500595	G	C	ENST00000575636	1	PAM16	51025
chr1	6525919	6525920	rs11574660	C	T	ENST00000515145	1	TNFRSF25	8718
chr16	68120605	68120606	rs78537727	A	G	ENST00000563288	1	NFATC3	4775
chr16	777120	777121	rs1406812	T	C	ENST00000562141	1	HAGHL	84264
chr17	45331220	45331221	rs117052258	G	C	ENST00000571680	1	ITGB3	3690
chr1	85528005	85528006	rs12034421	C	A	ENST00000294664	1	WDR63	126820
chr19	11546268	11546269	rs17426435	G	A	ENST00000412601	1	PRKCSH	5589
chr19	17378158	17378159	rs2278256	T	C	ENST00000598188	1	BABAM1	29086
chr19	44280979	44280980	rs35773079	T	G	ENST00000599107	1	KCNN4	3783
chr19	44669318	44669319	rs1107064	A	G	ENST00000454662	1	ZNF226	7769
chr19	50432989	50432990	rs146753055	C	A	ENST00000352066	1	NUP62	23636
chr19	7747128	7747129	rs80109157	G	C	ENST00000595985	1	TRAPPC5	126003
chr19	8654576	8654577	rs74178113	G	A	ENST00000596911	1	ADAMTS10	81794
chr19	9296280	9296281	rs7249045	G	A	ENST00000344248	1	OR7D2	162998
chr10	126150410	126150411	rs141786334	T	C	ENST00000368839	2	LHPP	64077
chr10	3180809	3180810	rs41306304	C	G	ENST00000490510	2	PITRM1	10531
chr11	112130986	112130987	rs2518361	G	C	ENST00000595053	2	AP002884.2	9956
chr11	35684351	35684352	rs114876670	G	T	ENST00000299413	2	TRIM44	54765
chr11	57518850	57518851	rs78109339	C	T	ENST00000436147	2	BTBD18	643376
chr11	64856561	64856562	rs7105865	A	G	ENST00000530719	2	TMEM262	9024
chr1	165667547	165667548	rs4646882	G	C	ENST00000538148	2	ALDH9A1	223
chr11	73498932	73498933	rs1792174	T	G	ENST00000544819	2	MRPL48	51642
chr1	183094321	183094322	rs2093985	C	T	ENST00000466964	2	LAMC1	3915
chr1	183605242	183605243	rs114491252	C	G	ENST00000536277	2	RGL1	23179
chr11	89942644	89942645	rs11018912	C	T	ENST00000529726	2	CHORDC1	26973
chr12	124482255	124482256	rs12303933	T	C	ENST00000539501	2	ZNF664	144348
chr12	39836790	39836791	rs139423015	T	C	ENST00000361418	2	KIF21A	55605
chr12	56615652	56615653	rs59420211	G	A	ENST00000547967	2	RNF41	10193
chr12	6833462	6833463	rs79706212	G	A	ENST00000541866	2	COPS7A	50813
chr12	7242952	7242953	rs4505141	A	G	ENST00000543851	2	C1R	715
chr12	77950570	77950571	rs7977814	G	A	ENST00000600558	2	AC073528.1	9828
chr12	94853730	94853731	rs74668211	G	A	ENST00000397809	2	CCDC41	51134
chr13	33160704	33160705	rs7994229	C	A	ENST00000466078	2	PDS5B	23047
chr13	73649151	73649152	rs45597035	A	G	ENST00000464404	2	KLF5	688
chr14	57960473	57960474	rs10139566	G	A	ENST00000534528	2	C14orf105	55195
chr14	61958913	61958914	rs17834532	G	C	ENST00000555628	2	PRKCH	5583
chr14	69702327	69702328	rs6573878	T	C	ENST00000465286	2	EXD2	55218
chr14	90422907	90422908	rs28365055	C	A	ENST00000545686	2	TDP1	55775
chr16	77224826	77224827	rs2232497	C	T	ENST00000567291	2	MON1B	22879
chr16	77224862	77224863	rs2278045	A	C	ENST00000563279	2	MON1B	22879
chr16	82203796	82203797	rs57899428	C	A	ENST00000563100	2	MPHOSPH6	10200
chr17	18684422	18684423	rs141680844	C	T	ENST00000574294	2	TVP23B	51030
chr17	2295370	2295371	rs58012574	G	A	ENST00000575402	2	MNT	4335
chr17	48610097	48610098	rs936451	A	G	ENST00000510462	2	EPN3	55040
chr10	118764879	118764880	rs188912945	G	C	ENST00000260777	3	KIAA1598	57698
chr1	110210670	110210671	rs625456	G	T	ENST00000460717	3	GSTM2	2946
chr11	126139099	126139100	rs1786702	T	C	ENST00000532101	3	FOXRED1	55572
chr11	18063976	18063977	rs623580	A	T	ENST00000528338	3	TPH1	7166
chr11	47293798	47293799	rs10501320	G	C	ENST00000422579	3	MADD	8567
chr11	65601115	65601116	rs12804719	G	A	ENST00000308342	3	SNX32	254122
chr11	66725838	66725839	rs192495346	T	G	ENST00000528403	3	PC	5091
chr11	8954500	8954501	rs117041102	T	C	ENST00000528830	3	C11orf16	56673
chr1	196577544	196577545	rs41313916	C	G	ENST00000367433	3	KCNT2	343450
chr12	105629864	105629865	rs1196785	C	G	ENST00000551662	3	APPL2	55198
chr1	246580717	246580718	rs6673291	G	A	ENST00000541742	3	SMYD3	64754
chr12	53730163	53730164	rs61928076	G	A	ENST00000536324	3	SP7	121340
chr12	54020202	54020203	rs10876469	T	G	ENST00000415113	3	ATF7	11016
chr1	26737272	26737273	rs111468266	G	T	ENST00000326279	3	LIN28A	79727
chr13	28196032	28196033	rs2232679	G	C	ENST00000399696	3	POLR1D	51082
chr14	39639529	39639530	rs175341	T	G	ENST00000330149	3	TRAPPC6B	122553
chr14	50863607	50863608	rs10136664	G	T	ENST00000534566	3	CDKL1	8814
chr14	78021266	78021267	rs17751727	G	C	ENST00000556264	3	SPTLC2	9517
chr15	65117821	65117822	rs3743046	C	A	ENST00000560444	3	PIF1	80119
chr15	80987641	80987642	rs144819652	C	T	ENST00000258884	3	ABHD17C	9172
chr15	81071715	81071716	rs2273886	T	A	ENST00000356249	3	KIAA1199	57214
chr16	46723597	46723598	rs33994299	T	C	ENST00000563306	3	ORC6	23594
chr1	64971595	64971596	rs4600081	C	T	ENST00000495994	3	CACHD1	57685
chr16	71768499	71768500	rs2278031	T	C	ENST00000570052	3	AP1G1	164
chr17	19437186	19437187	rs2252281	T	C	ENST00000576095	3	SLC47A1	55244
chr17	58042125	58042126	rs76419616	T	C	ENST00000466544	3	RNFT1	51136
chr17	61996195	61996196	rs6175	C	G	ENST00000392824	3	CSHL1	1444
chr17	72869105	72869106	rs35832918	A	G	ENST00000581219	3	FDXR	2232
chr17	78120985	78120986	rs62075646	T	C	ENST00000269349	3	EIF4A3	9775
chr17	8648102	8648103	rs4309437	G	A	ENST00000539522	3	CCDC42	146849
chr10	123734277	123734278	rs113959117	C	G	ENST00000538652	4	NSMCE4A	54780
chr1	112162409	112162410	rs183135557	C	T	ENST00000436150	4	RAP1A	5906
chr1	113162036	113162037	rs3790597	C	A	ENST00000358039	4	ST7L	54879
chr1	1342611	1342612	rs2275915	G	C	ENST00000477686	4	MRPL20	55052
chr11	47587061	47587062	rs11039300	G	A	ENST00000525841	4	CELF1	10658
chr1	150081285	150081286	rs114860852	C	T	ENST00000484306	4	VPS45	11311
chr11	506825	506826	rs116101630	G	C	ENST00000397614	4	RNH1	6050
chr11	51412452	51412453	rs545033	C	T	ENST00000319760	4	OR4A5	81318
chr1	155006450	155006451	rs76306191	C	G	ENST00000368419	4	DCST1	149095
chr11	57415046	57415047	rs113257766	C	T	ENST00000528797	4	YPEL4	219539
chr11	66050061	66050062	rs147449169	C	T	ENST00000531936	4	CNIH2	254263
chr11	69589928	69589929	rs117286640	T	G	ENST00000538040	4	FGF4	2249
chr12	101720637	101720638	rs111273733	A	T	ENST00000551345	4	UTP20	27340
chr12	22697422	22697423	rs2292488	C	T	ENST00000545552	4	C2CD5	9847
chr12	48377634	48377635	rs10219510	A	G	ENST00000483376	4	COL2A1	1280
chr12	48499400	48499401	rs75098984	G	A	ENST00000550924	4	PFKM	5213
chr12	50101201	50101202	rs191301794	T	C	ENST00000335154	4	FMNL3	91010
chr13	28015386	28015387	rs1924074	C	G	ENST00000483903	4	MTIF3	219402
chr1	38455318	38455319	rs6679749	A	G	ENST00000489537	4	SF3A3	10946
chr1	43833405	43833406	rs139464753	G	C	ENST00000497050	4	ELOVL1	64834
chr15	74833522	74833523	rs8037641	T	C	ENST00000346246	4	ARID3B	10620
chr15	89191047	89191048	rs113201793	G	C	ENST00000558236	4	ISG20	3669
chr1	59762314	59762315	rs58210787	C	T	ENST00000582567	4	FGGY	55277
chr16	11891119	11891120	rs148383532	G	A	ENST00000355758	4	ZC3H7A	29066
chr16	1429650	1429651	rs12920864	C	T	ENST00000248104	4	UNKL	64718
chr16	19179567	19179568	rs192665492	C	G	ENST00000355377	4	SYT17	51760
chr16	27325263	27325264	rs35583025	G	C	ENST00000566318	4	IL4R	3566
chr17	1083082	1083083	rs62070499	A	G	ENST00000574266	4	ABR	29
chr17	37288286	37288287	rs3025170	T	C	ENST00000493200	4	PLXDC1	57125
chr17	39093882	39093883	rs3760338	C	T	ENST00000585006	4	KRT23	25984
chr17	42100470	42100471	rs7223038	G	A	ENST00000585950	4	TMEM101	84336
chr17	76118833	76118834	rs2057188	G	C	ENST00000591436	4	TMC6	11322
chr19	1088638	1088639	rs12253	G	C	ENST00000590060	4	POLR2E	5434
chr19	44871373	44871374	rs16978991	T	C	ENST00000536500	4	ZNF112	1501
chr19	48759172	48759173	rs12984859	T	C	ENST00000522068	4	CARD8	22900
chr2	111490436	111490437	rs75508216	A	C	ENST00000448863	4	ACOXL	55289
chr21	22836065	22836066	rs233797	A	G	ENST00000484983	4	NCAM2	4685
chr21	33346486	33346487	rs8133518	A	G	ENST00000465574	4	HUNK	30811
chr2	218464651	218464652	rs62177908	G	A	ENST00000474063	4	DIRC3	729582
chr2	242186836	242186837	rs11680329	C	T	ENST00000488923	4	HDLBP	3069
chr12	118693869	118693870	rs461801	T	C	ENST00000535570	5	TAOK3	51347
chr14	103388998	103388999	rs2295828	T	C	ENST00000299155	5	AMN	81693
chr14	20271934	20271935	rs148800423	G	C	ENST00000557677	5	OR4N2	390429
chr1	53192176	53192177	rs57287578	C	T	ENST00000294353	5	ZYG11B	79699
chr15	89456553	89456554	rs146809851	G	A	ENST00000558773	5	MFGE8	4240
chr16	75498319	75498320	rs37596	C	A	ENST00000569540	5	TMEM170A	124491
chr1	68642065	68642066	rs12034190	G	T	ENST00000497187	5	WLS	79971
chr17	41984848	41984849	rs231477	C	G	ENST00000522172	5	MPP2	4355
chr18	12971567	12971568	rs57277014	G	A	ENST00000592582	5	SEH1L	81929
chr18	9136231	9136232	rs12969099	G	T	ENST00000585234	5	ANKRD12	23253
chr10	6131028	6131029	rs3750669	G	T	ENST00000432931	6	RBM17	84991
chr13	37572947	37572948	rs2186157	A	G	ENST00000489088	6	EXOSC8	11340
chr16	12062327	12062328	rs11570162	C	T	ENST00000597717	6	AC007216.2	23530
chr17	41107284	41107285	rs7212564	G	A	ENST00000486493	6	AARSD1	80755
chr19	21512190	21512191	rs62107534	C	G	ENST00000602023	6	ZNF708	7562
chr19	33182861	33182862	rs139628009	G	A	ENST00000397061	6	NUDT19	390916
chr19	42927361	42927362	rs10421857	T	A	ENST00000597001	6	LIPE	3991
chr19	45973165	45973166	rs2238687	G	C	ENST00000586615	6	FOSB	2354
chr19	51307980	51307981	rs7258535	G	A	ENST00000391812	6	C19orf48	84798
chr2	128785700	128785701	rs192390632	C	G	ENST00000259234	6	SAP130	79595
chr10	1232499	1232500	rs7924253	G	A	ENST00000474762	7	ADARB2	105
chr10	32217721	32217722	rs7099930	C	A	ENST00000375245	7	ARHGAP12	94134
chr10	82219065	82219066	rs12220655	T	C	ENST00000372156	7	TSPAN14	81619
chr11	102595665	102595666	rs2155052	C	G	ENST00000533258	7	MMP8	4317
chr11	103907301	103907302	rs34987759	A	T	ENST00000302259	7	DDI1	414301
chr11	117965529	117965530	rs2276122	A	G	ENST00000522462	7	TMPRSS4	56649
chr11	118927906	118927907	rs17552226	C	G	ENST00000531968	7	HYOU1	10525
chr11	119989568	119989569	rs530291	T	C	ENST00000524664	7	TRIM29	23650
chr1	11796239	11796240	rs6668392	C	T	ENST00000510878	7	AGTRAP	57085
chr1	176432314	176432315	rs78862115	C	G	ENST00000367661	7	PAPPA2	60676
chr1	201174203	201174204	rs12725611	C	T	ENST00000444705	7	IGFN1	91156
chr12	109670467	109670468	rs3742027	T	C	ENST00000543201	7	ACACB	32
chr12	132568842	132568843	rs12298274	C	A	ENST00000539351	7	EP400NL	347918
chr1	228328957	228328958	rs187683250	G	C	ENST00000472939	7	GUK1	2987
chr15	52420999	52421000	rs2414135	A	G	ENST00000557936	7	GNB5	10681
chr16	333145	333146	rs421195	C	T	ENST00000219406	7	PDIA2	64714
chr1	6640115	6640116	rs17029626	A	G	ENST00000377674	7	ZBTB48	3104
chr17	33307585	33307586	rs12945428	G	A	ENST00000585740	7	LIG3	3980
chr17	45401334	45401335	rs118099962	T	C	ENST00000520802	7	EFCAB13	124989
chr17	71088842	71088843	rs117981338	C	T	ENST00000583507	7	SLC39A11	201266
chr17	73055211	73055212	rs56104781	T	A	ENST00000579230	7	KCTD2	23510
chr17	73285460	73285461	rs2291033	A	C	ENST00000583332	7	SLC25A19	60386
chr17	7835772	7835773	rs79002474	G	A	ENST00000570784	7	CNTROB	116840
chr19	17865478	17865479	rs726909	T	G	ENST00000596951	7	FCHO1	23149
chr19	41119272	41119273	rs12611045	G	C	ENST00000600499	7	LTBP4	8425
chr19	43711458	43711459	rs145365038	G	T	ENST00000597912	7	PSG4	5672
chr19	44079686	44079687	rs3213245	G	A	ENST00000594107	7	XRCC1	7515
chr20	634021	634022	rs13040232	C	T	ENST00000381962	7	SRXN1	140809
chr2	106810766	106810767	rs78870678	G	T	ENST00000540130	7	UXS1	80146
chr2	108994634	108994635	rs56286651	A	G	ENST00000409309	7	SULT1C4	27233
chr11	62752288	62752289	rs4149170	C	T	ENST00000540654	8	SLC22A6	9356
chr11	82569805	82569806	rs12289095	G	A	ENST00000534264	8	PRCP	5547
chr14	75536368	75536369	rs175498	G	A	ENST00000526130	8	ZC2HC1C	79696
chr15	49907376	49907377	rs77366103	A	T	ENST00000561319	8	FAM227B	196951
chr1	60280450	60280451	rs12127291	C	T	ENST00000455990	8	HOOK1	51361
chr16	771233	771234	rs55708282	C	T	ENST00000566437	8	FAM173A	65990
chr16	88770033	88770034	rs753285	C	T	ENST00000541206	8	RNF166	115992
chr17	43209877	43209878	rs191168114	C	A	ENST00000544446	8	PLCD3	113026
chr17	80407977	80407978	rs12450192	C	T	ENST00000585044	8	C17orf62	79415
chr19	14492264	14492265	rs2302997	T	C	ENST00000592261	8	CD97	976
chr10	13673152	13673153	rs11258486	G	T	ENST00000601075	9	RP11-295P9.3	140862
chr10	15413070	15413071	rs192904368	G	A	ENST00000455654	9	FAM171A1	221061
chr10	21786182	21786183	rs73592575	C	T	ENST00000377113	9	CASC10	64799
chr10	51549544	51549545	rs4935176	G	T	ENST00000487536	9	MSMB	4477
chr1	10003456	10003457	rs2297843	G	C	ENST00000377213	9	LZIC	84328
chr11	17756350	17756351	rs150102860	G	T	ENST00000265969	9	KCNC1	3746
chr11	3116100	3116101	rs4758521	C	T	ENST00000478260	9	OSBPL5	114879
chr1	160990877	160990878	rs28365978	C	T	ENST00000537746	9	F11R	50848
chr1	161494045	161494046	rs12125379	C	G	ENST00000309758	9	HSPA6	3310
chr1	161600831	161600832	rs3883934	G	T	ENST00000534776	9	FCGR3B	2215
chr11	63706440	63706441	rs28683669	G	A	ENST00000338447	9	NAA40	79829
chr12	113531304	113531305	rs1674095	A	T	ENST00000553140	9	DTX1	1840
chr12	124086655	124086656	rs113620982	C	T	ENST00000545042	9	DDX55	57696
chr12	57984966	57984967	rs2620683	C	T	ENST00000422156	9	PIP4K2C	79837
chr1	27560998	27560999	rs189752680	G	C	ENST00000319394	9	WDTC1	23038
chr1	29586702	29586703	rs12404526	A	C	ENST00000527027	9	PTPRU	10076
chr13	52378250	52378251	rs143471294	G	A	ENST00000444610	9	DHRS12	79758
chr14	63568764	63568765	rs34586108	T	C	ENST00000394964	9	KCNH5	27133
chr15	44150696	44150697	rs28519630	A	G	ENST00000478130	9	WDR76	79968
chr15	64338571	64338572	rs71409120	C	A	ENST00000561162	9	DAPK2	23604
chr15	69715487	69715488	rs7180624	C	T	ENST00000537891	9	KIF23	9493
chr16	128053	128054	rs3176373	G	A	ENST00000356432	9	MPG	4350
chr16	53483979	53483980	rs16952252	C	A	ENST00000544545	9	RBL2	5934
chr1	65613362	65613363	rs3934817	G	T	ENST00000546702	9	AK4	205
chr16	89787961	89787962	rs115025067	G	A	ENST00000443381	9	ZNF276	92822
chr17	14204409	14204410	rs2072242	T	C	ENST00000466596	9	HS3ST3B1	9953
chr17	17206671	17206672	rs192436452	G	C	ENST00000478373	9	NT5M	56953
chr17	31082746	31082747	rs4548927	T	C	ENST00000580538	9	MYO1D	4642
chr17	3433542	3433543	rs4790510	A	G	ENST00000571005	9	TRPV3	162514
chr17	4545580	4545581	rs2255888	C	T	ENST00000570836	9	ALOX15	246
chr17	47103763	47103764	rs75704016	G	T	ENST00000505562	9	IGF2BP1	10642
chr17	5961136	5961137	rs7213594	A	G	ENST00000572764	9	WSCD1	23302
chr17	7245505	7245506	rs62059223	C	G	ENST00000573893	9	ACAP1	9744
chr17	73598373	73598374	rs76113775	G	T	ENST00000584323	9	MYO15B	80022
chr19	1524064	1524065	rs2277751	C	G	ENST00000454744	9	PLK5	126520
chr19	3185552	3185553	rs507872	G	A	ENST00000590671	9	NCLN	56926
chr19	43709724	43709725	rs61995939	A	G	ENST00000244295	9	PSG4	5672
chr19	43910648	43910649	rs11673673	G	T	ENST00000253435	9	TEX101	83639
chr1	95293004	95293005	rs17407097	A	G	ENST00000530397	9	SLC44A3	126969
chr19	53073563	53073564	rs75660813	G	T	ENST00000301093	9	ZNF701	55762
chr10	116853111	116853112	rs192237837	C	G	ENST00000485327	13	ATRNL1	26033
chr1	213036986	213036987	rs6677411	C	T	ENST00000579295	13	FLVCR1	28982
chr12	53662096	53662097	rs6580940	T	A	ENST00000553219	13	ESPL1	9700
chr12	8025697	8025698	rs10772820	C	T	ENST00000535266	13	SLC2A14	144195
chr1	43638254	43638255	rs113994355	A	G	ENST00000431635	13	EBNA1BP2	10969
chr15	58357853	58357854	rs34645259	C	T	ENST00000537372	13	ALDH1A2	8854
chr16	88719979	88719980	rs8046018	G	T	ENST00000562981	13	MVD	4597
chr17	1733091	1733092	rs8074207	T	A	ENST00000573937	13	SMYD4	114826
chr17	3834178	3834179	rs55673593	T	C	ENST00000570773	13	ATP2A3	489
chr17	76422814	76422815	rs72914883	A	G	ENST00000591647	13	DNAH17	8632
chr1	110294576	110294577	rs2274536	A	G	ENST00000489465	14	EPS8L3	79574
chr11	19247611	19247612	rs793272	G	A	ENST00000529188	14	E2F8	79733
chr1	170043850	170043851	rs1360294	C	T	ENST00000361580	14	KIFAP3	22920
chr12	49076035	49076036	rs10783277	T	C	ENST00000550931	14	KANSL2	54934
chr12	96389989	96389990	rs118085647	T	G	ENST00000546999	14	HAL	3034
chr14	23044003	23044004	rs1051154	C	T	ENST00000489532	14	DAD1	1603
chr15	75080871	75080872	rs2168519	T	C	ENST00000567571	14	CSK	1445
chr16	5105364	5105365	rs741167	C	T	ENST00000586629	14	C16orf89	146556
chr19	13044543	13044544	rs2974750	C	A	ENST00000314606	14	FARSA	2193
chr19	41725270	41725271	rs10411012	A	G	ENST00000599659	14	AXL	558
chr10	126150387	126150388	rs2491156	C	A	ENST00000392757	16	LHPP	64077
chr11	117688224	117688225	rs610226	G	C	ENST00000525836	16	DSCAML1	57453
chr1	154832303	154832304	rs4845397	T	C	ENST00000361147	16	KCNN3	3782
chr12	16500563	16500564	rs9332876	G	C	ENST00000534835	16	MGST1	4257
chr13	107187478	107187479	rs113560651	T	C	ENST00000245323	16	EFNB2	1948
chr14	21493107	21493108	rs2297062	G	A	ENST00000556147	16	NDRG2	57447
chr15	23932466	23932467	rs3743340	G	A	ENST00000331837	16	NDN	4692
chr1	65029344	65029345	rs1370090	G	A	ENST00000470527	16	CACHD1	57685
chr16	71929476	71929477	rs16973481	G	A	ENST00000539186	16	IST1	9798
chr18	12093836	12093837	rs72879124	C	T	ENST00000587848	16	ANKRD62	342850
chr11	17419073	17419074	rs17846764	G	A	ENST00000532220	18	ABCC8	6833
chr12	26278078	26278079	rs1383116	C	A	ENST00000242728	18	BHLHE41	79365
chr14	71276205	71276206	rs740036	A	C	ENST00000381250	18	MAP3K9	4293
chr14	74551517	74551518	rs2006731	T	A	ENST00000555028	18	LIN52	91750
chr15	52121845	52121846	rs2570233	A	G	ENST00000308580	18	TMOD3	29766
chr15	72410404	72410405	rs189825402	T	C	ENST00000356056	18	MYO9A	4649
chr16	57813470	57813471	rs61342589	G	A	ENST00000565351	18	KIFC3	3801
chr19	1017404	1017405	rs13345579	A	G	ENST00000592590	18	TMEM259	91304
chr19	40865567	40865568	rs45441197	C	T	ENST00000409281	18	PLD3	23646
chr20	50418143	50418144	rs13040028	G	A	ENST00000483130	18	SALL4	57167
chr1	1361529	1361530	rs144957058	C	T	ENST00000378821	21	TMEM88B	643965
chr11	78128796	78128797	rs881338	C	T	ENST00000534823	21	GAB2	9846
chr12	10766243	10766244	rs10772335	A	C	ENST00000320756	21	MAGOHB	55110
chr1	22470406	22470407	rs56318008	C	T	ENST00000542383	21	WNT4	54361
chr12	64062650	64062651	rs1812210	G	A	ENST00000542209	21	DPY19L2	283417
chr12	69045441	69045442	rs12312450	G	A	ENST00000541968	21	RAP1B	5908
chr12	81470969	81470970	rs3811170	T	C	ENST00000548058	21	ACSS3	79611
chr14	102975551	102975552	rs3742445	T	A	ENST00000559404	21	ANKRD9	122416
chr14	24624190	24624191	rs11622031	G	A	ENST00000560754	21	RNF31	55072
chr14	64855424	64855425	rs35020344	A	G	ENST00000557539	21	MTHFD1	4522
chr16	3083024	3083025	rs35444723	G	C	ENST00000573514	21	CCDC64B	146439
chr16	57771125	57771126	rs1061546	G	T	ENST00000563127	21	KATNB1	10300
chr16	74808750	74808751	rs8055626	G	A	ENST00000544337	21	FA2H	79152
chr16	755787	755788	rs144134117	G	A	ENST00000324361	21	FBXL16	146330
chr17	5983488	5983489	rs78977359	G	A	ENST00000576233	21	WSCD1	23302
chr17	7480546	7480547	rs2270341	T	A	ENST00000583217	21	EIF4A1	1973
chr17	8055722	8055723	rs3027172	A	G	ENST00000579065	21	PER1	5187
chr19	1261134	1261135	rs57581977	G	C	ENST00000588411	21	CIRBP	1153
chr19	41256374	41256375	rs1869710	C	T	ENST00000597507	21	C19orf54	284325
chr20	61584031	61584032	rs77003828	G	T	ENST00000370351	21	SLC17A9	63910
chr11	20957264	20957265	rs7122630	C	T	ENST00000530672	22	NELL1	4745
chr12	130822703	130822704	rs115678734	G	T	ENST00000539400	22	PIWIL1	9271
chr14	58470764	58470765	rs2747105	A	G	ENST00000556788	22	C14orf37	145407
chr15	81598109	81598110	rs17875532	C	T	ENST00000559953	22	IL16	3603
chr17	31620028	31620029	rs9907842	A	G	ENST00000225823	22	ASIC2	40
chr17	72439194	72439195	rs2706500	A	G	ENST00000582873	22	GPRC5C	55890
chr18	219028	219029	rs1784834	G	A	ENST00000585307	22	THOC1	9984
chr19	10362881	10362882	rs2358580	G	A	ENST00000393733	22	MRPL4	51073
chr2	168675160	168675161	rs34179645	C	G	ENST00000305861	22	B3GALT1	8708
chr2	238601004	238601005	rs113776146	G	C	ENST00000392000	22	LRRFIP1	9208
chr10	79579829	79579830	rs117639725	G	A	ENST00000463362	23	DLG5	9231
chr11	18720303	18720304	rs7946446	C	G	ENST00000533987	23	TMEM86A	144110
chr11	1907939	1907940	rs11041676	T	C	ENST00000464670	23	LSP1	4046
chr1	119960013	119960014	rs17023577	G	T	ENST00000448448	23	HSD3B2	3284
chr11	2423500	2423501	rs74896362	T	A	ENST00000451491	23	TSSC4	10078
chr1	153067024	153067025	rs3843258	C	T	ENST00000368750	23	SPRR2E	6704
chr1	155221836	155221837	rs2072647	C	A	ENST00000497941	23	FAM189B	10712
chr1	16563634	16563635	rs717863	A	G	ENST00000375599	23	RSG1	79363
chr12	113796398	113796399	rs12825284	T	C	ENST00000280800	23	PLBD2	196463
chr12	99038942	99038943	rs183650301	C	G	ENST00000551964	23	APAF1	317
chr13	77526589	77526590	rs45537933	G	A	ENST00000449753	23	IRG1	730249
chr1	44441532	44441533	rs2286243	A	G	ENST00000532072	23	ATP6V0B	533
chr14	90866345	90866346	rs2268433	C	T	ENST00000555267	23	CALM1	801
chr15	101597265	101597266	rs2924845	A	G	ENST00000525395	23	LRRK1	79705
chr16	2254625	2254626	rs72766660	G	A	ENST00000565926	23	MLST8	64223
chr16	23556560	23556561	rs11642395	C	T	ENST00000566017	23	EARS2	124454
chr16	84150377	84150378	rs7205363	A	G	ENST00000570012	23	MBTPS1	8720
chr17	21117914	21117915	rs4985989	T	C	ENST00000317635	23	TMEM11	8834
chr17	38020418	38020419	rs1453559	T	C	ENST00000346872	23	IKZF3	22806
chr17	78010412	78010413	rs3752042	C	A	ENST00000374877	23	CCDC40	55036
chr10	133109960	133109961	rs4993310	G	A	ENST00000368642	24	TCERG1L	256536
chr11	236810	236811	rs519592	G	A	ENST00000529382	24	SIRT3	23410
chr11	27494346	27494347	rs7947006	A	G	ENST00000389858	24	LGR4	55366
chr11	3182647	3182648	rs74925075	C	T	ENST00000534157	24	OSBPL5	114879
chr1	151018059	151018060	rs11204766	G	C	ENST00000491386	24	BNIPL	149428
chr1	1551235	1551236	rs184845546	G	A	ENST00000487053	24	MIB2	142678
chr1	1687790	1687791	rs72634840	C	T	ENST00000480499	24	NADK	65220
chr11	6890900	6890901	rs4758140	A	G	ENST00000307322	24	OR10A2	341276
chr11	85430396	85430397	rs678376	A	G	ENST00000526999	24	SYTL2	54843
chr12	133707083	133707084	rs59312515	G	A	ENST00000537226	24	ZNF891	440122
chr13	33590183	33590184	rs1207568	G	A	ENST00000426690	24	KL	9365
chr14	73525120	73525121	rs17570658	C	G	ENST00000261973	24	RBM25	58517
chr16	57673459	57673460	rs3760061	A	G	ENST00000568531	24	GPR56	9289
chr17	1419852	1419853	rs3815465	C	A	ENST00000573790	24	INPP5K	51763
chr17	79813303	79813304	rs113192769	A	G	ENST00000478034	24	P4HB	5034
chr19	17958776	17958777	rs7254346	T	C	ENST00000527031	24	JAK3	3718
chr19	43260300	43260301	rs56906711	T	A	ENST00000466163	24	PSG8	440533
chr1	95332863	95332864	rs12137650	C	T	ENST00000532670	24	SLC44A3	126969
chr19	5870575	5870576	rs58111488	G	A	ENST00000588525	24	FUT5	2527
chr2	114691457	114691458	rs13396561	C	T	ENST00000484165	24	ACTR3	10096
chr11	113345817	113345818	rs7116768	G	C	ENST00000346454	25	DRD2	1813
chr1	118472423	118472424	rs6696148	T	C	ENST00000471680	25	WDR3	10885
chr11	3028265	3028266	rs185108599	G	A	ENST00000484484	25	CARS	833
chr11	61124776	61124777	rs117965894	T	G	ENST00000536915	25	CYB561A3	63875
chr11	844056	844057	rs12577118	C	G	ENST00000397406	25	TSPAN4	7106
chr12	106696556	106696557	rs10861574	G	C	ENST00000547153	25	TCP11L2	255394
chr14	21056231	21056232	rs79884365	A	G	ENST00000554842	25	RNASE11	122651
chr14	32942988	32942989	rs941750	T	G	ENST00000553547	25	AKAP6	9472
chr14	81893773	81893774	rs34922883	G	A	ENST00000555447	25	STON2	85439
chr1	5927737	5927738	rs2297791	G	A	ENST00000460696	25	NPHP4	261734
chr16	1876943	1876944	rs13330675	G	C	ENST00000382666	25	FAHD1	81889
chr16	72088466	72088467	rs5472	A	G	ENST00000570083	25	HP	3240
chr16	90024865	90024866	rs62052239	C	T	ENST00000563848	25	DEF8	54849
chr17	39261559	39261560	rs349792	T	A	ENST00000391415	25	KRTAP4-9	100132386
chr17	7142850	7142851	rs117616209	C	T	ENST00000320316	25	PHF23	79142
chr17	79078911	79078912	rs113786207	T	C	ENST00000576995	25	BAIAP2	10458
chr18	43314107	43314108	rs147008420	T	C	ENST00000591642	25	SLC14A1	6563
chr1	89458312	89458313	rs139491188	G	A	ENST00000370485	25	CCBL2	56267
chr19	11651076	11651077	rs115987369	C	T	ENST00000585869	25	CNN1	1264
chr19	40502918	40502919	rs234324	A	G	ENST00000599504	25	ZNF546	339327
chr19	41856783	41856784	rs111403414	G	A	ENST00000604424	25	CTC-435M10.3	6616
chr19	46000534	46000535	rs12976143	T	G	ENST00000396737	25	PPM1N	147699
chr2	106690299	106690300	rs137908864	G	A	ENST00000479337	25	C2orf40	84417
chr2	106714141	106714142	rs10191679	C	T	ENST00000473338	25	UXS1	80146
chr2	113816939	113816940	rs2278716	C	G	ENST00000437409	25	IL36RN	26525
chr21	22836036	22836037	rs233796	G	C	ENST00000484983	25	NCAM2	4685
chr2	152388652	152388653	rs111228003	C	T	ENST00000480784	25	NEB	4703
chr2	179315933	179315934	rs114562223	C	T	ENST00000325748	25	PRKRA	8575
chr2	239148574	239148575	rs11697	C	A	ENST00000409182	25	HES6	55502
chr2	54160281	54160282	rs10432674	A	G	ENST00000475694	25	PSME4	23198
chr10	121485583	121485584	rs183616108	T	C	ENST00000369083	26	INPP5F	22876
chr10	17686233	17686234	rs45579031	G	A	ENST00000445846	26	STAM	8027
chr11	537501	537502	rs61877795	C	T	ENST00000270115	26	LRRC56	115399
chr11	561025	561026	rs183456713	G	A	ENST00000344375	26	RASSF7	8045
chr11	69589958	69589959	rs9666584	A	G	ENST00000538040	26	FGF4	2249
chr1	17559750	17559751	rs74058992	A	C	ENST00000537499	26	PADI1	29943
chr1	200842109	200842110	rs968497	G	A	ENST00000304244	26	GPR25	2848
chr12	49582656	49582657	rs35896524	G	A	ENST00000295766	26	TUBA1A	7846
chr14	86027181	86027182	rs61992705	G	T	ENST00000553627	26	FLRT2	23768
chr15	45028586	45028587	rs3759878	C	T	ENST00000329464	26	TRIM69	140691
chr15	81666528	81666529	rs11634486	G	A	ENST00000359440	26	TMC3	342125
chr16	69458778	69458779	rs1619397	G	A	ENST00000568342	26	CYB5B	80777
chr16	81832097	81832098	rs116461035	G	A	ENST00000565400	26	PLCG2	5336
chr17	39623707	39623708	rs737487	C	T	ENST00000225899	26	KRT32	3882
chr17	72855969	72855970	rs150795212	G	A	ENST00000584176	26	GRIN2C	2905
chr19	34287385	34287386	rs28524164	C	T	ENST00000588637	26	KCTD15	79047
chr19	50432426	50432427	rs1152232	A	G	ENST00000423777	26	ATF5	22809
chr2	219134927	219134928	rs1877714	A	G	ENST00000444053	26	AAMP	14
chr22	42017263	42017264	rs132770	A	G	ENST00000464116	26	XRCC6	2547
chr3	195603633	195603634	rs11185487	G	A	ENST00000411741	26	TNK2	10188
chr1	20396673	20396674	rs668630	C	A	ENST00000375108	28	PLA2G5	5322
chr12	108523220	108523221	rs338176	C	T	ENST00000547525	28	WSCD2	9671
chr1	33336386	33336387	rs187247333	G	A	ENST00000373471	28	FNDC5	252995
chr16	86587355	86587356	rs7194621	C	A	ENST00000561848	28	MTHFSD	64779
chr17	21087670	21087671	rs3744226	C	T	ENST00000581463	28	DHRS7B	25979
chr18	12028579	12028580	rs613993	A	G	ENST00000589374	28	IMPA2	3613
chr1	84972276	84972277	rs6676502	G	C	ENST00000370645	28	GNG5	2787
chr19	16008511	16008512	rs3093098	A	G	ENST00000586927	28	CYP4F2	8529
chr19	36504462	36504463	rs58409493	A	C	ENST00000468004	28	ALKBH6	84964
chr19	8214702	8214703	rs62123280	C	T	ENST00000600128	28	FBN3	84467
chr10	46967417	46967418	rs28728055	G	A	ENST00000374328	29	SYT15	83849
chr1	11159967	11159968	rs17552394	G	A	ENST00000376936	29	EXOSC10	5394
chr11	1901936	1901937	rs10082642	T	A	ENST00000485341	29	LSP1	4046
chr11	36397981	36397982	rs111430211	C	G	ENST00000530252	29	PRR5L	79899
chr11	56185737	56185738	rs17627302	G	C	ENST00000312253	29	OR5R1	219479
chr11	6502635	6502636	rs11600431	G	C	ENST00000423813	29	ARFIP2	23647
chr11	795365	795366	rs28501311	G	A	ENST00000527734	29	SLC25A22	79751
chr1	183442096	183442097	rs10911339	C	T	ENST00000502375	29	SMG7	9887
chr11	884192	884193	rs61869682	C	T	ENST00000528521	29	CHID1	66005
chr1	217311067	217311068	rs41274744	C	T	ENST00000493603	29	ESRRG	2104
chr1	21948935	21948936	rs829415	G	C	ENST00000374761	29	RAP1GAP	5909
chr12	30907593	30907594	rs1485346	A	C	ENST00000534897	29	CAPRIN2	65981
chr12	50410532	50410533	rs2291612	C	T	ENST00000551016	29	RACGAP1	29127
chr13	99056296	99056297	rs41279116	A	C	ENST00000457029	29	FARP1	10160
chr1	43213498	43213499	rs3738499	C	T	ENST00000462474	29	LEPRE1	64175
chr14	42076744	42076745	rs1950836	C	T	ENST00000298119	29	LRFN5	145581
chr14	76619960	76619961	rs3813546	A	G	ENST00000556663	29	GPATCH2L	55668
chr14	77745375	77745376	rs61990291	G	A	ENST00000556446	29	POMT2	29954
chr15	57668136	57668137	rs1814482	C	G	ENST00000559194	29	CGNL1	84952
chr15	93616863	93616864	rs72645174	A	C	ENST00000556658	29	RGMA	56963
chr16	765266	765267	rs188927605	C	T	ENST00000570132	29	METRN	79006
chr17	56383689	56383690	rs72839985	G	A	ENST00000581675	29	BZRAP1	9256
chr17	73084007	73084008	rs28610064	A	G	ENST00000585293	29	SLC16A5	9121
chr17	78717116	78717117	rs77750710	C	T	ENST00000575542	29	RPTOR	57521
chr18	66513661	66513662	rs1977942	T	C	ENST00000581103	29	CCDC102B	79839
chr19	24009892	24009893	rs7245809	G	A	ENST00000354585	29	RPSAP58	388524
chr19	38713967	38713968	rs45589333	G	C	ENST00000414789	29	DPF1	8193
chr20	31189410	31189411	rs2029086	A	G	ENST00000375671	29	RP11-410N8.4	55854
chr20	56884399	56884400	rs116753393	T	G	ENST00000475130	29	PPP4R1L	55370
chr2	158345443	158345444	rs75784900	G	A	ENST00000439355	29	CYTIP	9595
chr11	128562907	128562908	rs76823071	C	T	ENST00000527767	30	FLI1	2313
chr11	4389586	4389587	rs7929171	G	C	ENST00000408920	30	OR52B4	143496
chr11	71293891	71293892	rs75907819	C	A	ENST00000398530	30	KRTAP5-11	440051
chr1	183441476	183441477	rs193066993	A	C	ENST00000456731	30	SMG7	9887
chr1	206288247	206288248	rs28764772	C	T	ENST00000484045	30	C1orf186	440712
chr1	21766761	21766762	rs117626793	C	G	ENST00000486229	30	NBPF3	84224
chr12	56546010	56546011	rs3809134	A	G	ENST00000553066	30	MYL6B	140465
chr12	8849803	8849804	rs10842143	C	T	ENST00000541044	30	RIMKLB	57494
chr1	3385138	3385139	rs2487673	G	T	ENST00000445297	30	ARHGEF16	27237
chr14	103470646	103470647	rs10144671	T	C	ENST00000561271	30	CDC42BPB	9578
chr14	105179080	105179081	rs10144190	G	A	ENST00000477497	30	INF2	64423
chr14	73766113	73766114	rs57018062	A	C	ENST00000556772	30	NUMB	8650
chr15	50874631	50874632	rs1060599	C	T	ENST00000558444	30	TRPM7	54822
chr16	1577055	1577056	rs2745181	A	G	ENST00000566818	30	IFT140	9742
chr16	20338204	20338205	rs4643331	T	C	ENST00000575449	30	GP2	2813
chr16	56486081	56486082	rs76180940	G	A	ENST00000566340	30	NUDT21	11051
chr16	57794887	57794888	rs2965799	A	T	ENST00000565397	30	KIFC3	3801
chr18	33552567	33552568	rs4573997	C	T	ENST00000269194	30	C18orf21	83608
chr18	48087042	48087043	rs11660095	C	T	ENST00000588540	30	MAPK4	5596
chr18	77748623	77748624	rs115904884	T	C	ENST00000269601	30	TXNL4A	10907
chr18	77905864	77905865	rs72978338	C	T	ENST00000589574	30	AC139100.2	22930
chr19	17638017	17638018	rs192630595	G	C	ENST00000601861	30	FAM129C	199786
chr19	49250196	49250197	rs8106205	T	C	ENST00000332955	30	IZUMO1	284359
chr19	50186922	50186923	rs190799904	T	C	ENST00000529650	30	PRMT1	3276
chr19	575082	575083	rs12609053	G	C	ENST00000574970	30	BSG	682
chr19	797516	797517	rs10414379	G	C	ENST00000587191	30	PTBP1	5725
chr20	49575333	49575334	rs2281282	A	C	ENST00000244051	30	MOCS3	27304
chr20	61867205	61867206	rs3810467	G	A	ENST00000342412	30	BIRC7	79444
chr2	1640866	1640867	rs13031648	C	T	ENST00000493654	30	PXDN	7837
chr2	234876836	234876837	rs17862931	A	G	ENST00000475044	30	TRPM8	79054
chr10	102508576	102508577	rs4244341	T	G	ENST00000554172	33	PAX2	5076
chr12	110318260	110318261	rs71458309	G	C	ENST00000318348	33	GLTP	51228
chr12	8025677	8025678	rs7309061	T	C	ENST00000535266	33	SLC2A14	144195
chr13	76445154	76445155	rs9544057	G	C	ENST00000318245	33	C13orf45	729420
chr14	102704750	102704751	rs35350456	A	G	ENST00000522534	33	MOK	5891
chr14	53162390	53162391	rs184181572	C	T	ENST00000395686	33	ERO1L	30001
chr14	61789504	61789505	rs4902046	A	C	ENST00000552875	33	PRKCH	5583
chr15	31260447	31260448	rs2955778	A	G	ENST00000568611	33	MTMR10	54893
chr15	59280118	59280119	rs55671218	T	C	ENST00000559209	33	RNF111	54778
chr16	5078582	5078583	rs12709122	C	T	ENST00000568528	33	NAGPA	51172
chr16	87425890	87425891	rs149749295	T	G	ENST00000570189	33	MAP1LC3B	81631
chr17	1508271	1508272	rs146176714	G	A	ENST00000576721	33	SLC43A2	124935
chr1	77883411	77883412	rs1532507	C	T	ENST00000527263	33	AK5	26289
chr1	78470505	78470506	rs41311176	C	T	ENST00000370763	33	DNAJB4	11080
chr18	60573487	60573488	rs588711	C	T	ENST00000591106	33	PHLPP1	23239
chr19	1372131	1372132	rs2668427	C	T	ENST00000591627	33	MUM1	84939
chr19	50377024	50377025	rs74960679	G	A	ENST00000599525	33	AKT1S1	84335
chr19	54694549	54694550	rs36623	G	A	ENST00000396383	33	TSEN34	79042
chr19	5847078	5847079	rs2561796	C	A	ENST00000585715	33	FUT3	2525
chr19	6737365	6737366	rs340136	C	T	ENST00000595108	33	GPR108	56927
chr10	70166912	70166913	rs59831114	T	G	ENST00000388768	34	RUFY2	55680
chr11	62186541	62186542	rs3741240	G	A	ENST00000278282	34	SCGB1A1	7356
chr11	72493438	72493439	rs72964888	G	T	ENST00000546314	34	STARD10	10809
chr1	1846581	1846582	rs2748987	A	G	ENST00000378604	34	CALML6	163688
chr1	27659988	27659989	rs35397588	G	A	ENST00000470223	34	TMEM222	84065
chr13	111973049	111973050	rs11841171	G	A	ENST00000283547	34	TEX29	121793
chr13	51417798	51417799	rs77540621	C	T	ENST00000504404	34	DLEU7	220107
chr1	45987573	45987574	rs17522918	C	A	ENST00000483583	34	PRDX1	5052
chr1	52195446	52195447	rs112288480	A	G	ENST00000531828	34	OSBPL9	114883
chr15	75315862	75315863	rs6495141	T	C	ENST00000342932	34	PPCDC	60490
chr16	11406791	11406792	rs72773819	C	A	ENST00000572992	34	RMI2	116028
chr16	57521273	57521274	rs604965	T	C	ENST00000567175	34	DOK4	55715
chr16	70835098	70835099	rs8054131	G	A	ENST00000261776	34	VAC14	55697
chr17	7164498	7164499	rs112566076	C	T	ENST00000574070	34	CLDN7	1366
chr18	77440815	77440816	rs62097686	G	A	ENST00000590635	34	CTDP1	9150
chr19	19051897	19051898	rs11540740	T	C	ENST00000600077	34	HOMER3	9454
chr19	38694298	38694299	rs77216715	C	T	ENST00000596403	34	SIPA1L3	23094
chr20	50808559	50808560	rs7360048	C	T	ENST00000216923	34	ZFP64	55734
chr2	10101127	10101128	rs77464454	A	G	ENST00000494520	34	GRHL1	29841
chr21	31539005	31539006	rs11910218	T	C	ENST00000286808	34	CLDN17	26285
chr1	144932400	144932401	rs1002928	G	C	ENST00000313431	35	PDE4DIP	9659
chr1	202113834	202113835	rs4989100	T	G	ENST00000272217	35	ARL8A	127829
chr12	10213233	10213234	rs73259794	T	A	ENST00000538482	35	CLEC9A	283420
chr1	247582062	247582063	rs73136263	G	T	ENST00000391827	35	NLRP3	114548
chr1	36554441	36554442	rs11263852	G	C	ENST00000373178	35	ADPRHL2	54936
chr15	101792172	101792173	rs115877643	G	A	ENST00000254190	35	CHSY1	22856
chr16	89615332	89615333	rs67643661	C	T	ENST00000565370	35	SPG7	6687
chr17	79662676	79662677	rs76676999	G	A	ENST00000571885	35	HGS	9146
chr1	7844679	7844680	rs172933	T	C	ENST00000377532	35	PER3	8863
chr18	32922674	32922675	rs12456491	T	C	ENST00000593130	35	ZNF24	7572
chr10	115998982	115998983	rs71484932	A	T	ENST00000603594	36	VWA2	340706
chr10	17211382	17211383	rs7084476	T	C	ENST00000452380	36	TRDMT1	1787
chr1	10595981	10595982	rs12408852	A	G	ENST00000492696	36	PEX14	5195
chr11	12138207	12138208	rs7947696	G	A	ENST00000530823	36	MICAL2	9645
chr11	1970734	1970735	rs76592672	C	T	ENST00000486931	36	MRPL23	6150
chr11	4115973	4115974	rs12806698	C	A	ENST00000532710	36	RRM1	6240
chr11	62911657	62911658	rs1939747	T	C	ENST00000417740	36	SLC22A24	283238
chr12	13529400	13529401	rs7957232	T	C	ENST00000527705	36	C12orf36	283422
chr12	51566540	51566541	rs1056897	G	A	ENST00000548108	36	TFCP2	7024
chr12	69357013	69357014	rs77152817	G	A	ENST00000546373	36	CPM	1368
chr1	29063235	29063236	rs3738067	G	A	ENST00000373812	36	YTHDF2	51441
chr14	94942634	94942635	rs78913733	T	C	ENST00000546329	36	SERPINA9	327657
chr1	55165005	55165006	rs11206415	T	C	ENST00000460155	36	MROH7-TTC4	51382
chr16	10784012	10784013	rs17604545	A	G	ENST00000576638	36	TEKT5	146279
chr16	846651	846652	rs79562574	C	T	ENST00000498439	36	CHTF18	63922
chr16	89613036	89613037	rs462464	G	A	ENST00000561911	36	SPG7	6687
chr17	21188098	21188099	rs55767533	C	T	ENST00000496046	36	MAP2K3	5606
chr17	79030198	79030199	rs74745973	C	G	ENST00000575958	36	BAIAP2	10458
chr18	45864798	45864799	rs77897320	C	T	ENST00000586743	36	ZBTB7C	201501
chr19	55014087	55014088	rs2042287	C	T	ENST00000351841	36	LAIR2	3904
chr1	110091270	110091271	rs3737182	C	T	ENST00000369851	37	GNAI3	2773
chr11	126275714	126275715	rs2186716	G	A	ENST00000526727	37	ST3GAL4	6484
chr11	18194347	18194348	rs11024529	G	T	ENST00000314254	37	MRGPRX4	117196
chr11	93478958	93478959	rs138095766	G	A	ENST00000527363	37	C11orf54	28970
chr12	104443952	104443953	rs35844634	C	A	ENST00000360814	37	GLT8D2	83468
chr14	23398831	23398832	rs76898725	G	A	ENST00000324366	37	PRMT5	10419
chr1	43213284	43213285	rs72661349	C	T	ENST00000472802	37	LEPRE1	64175
chr15	34659516	34659517	rs117799466	G	C	ENST00000314891	37	LPCAT4	254531
chr15	63449735	63449736	rs28366055	G	A	ENST00000439025	37	RPS27L	51065
chr1	6052570	6052571	rs61760765	G	A	ENST00000489180	37	NPHP4	261734
chr16	57068047	57068048	rs4784753	C	T	ENST00000538453	37	NLRC5	84166
chr16	75182353	75182354	rs8058619	G	C	ENST00000570010	37	ZFP1	162239
chr17	2279617	2279618	rs118187687	A	C	ENST00000572841	37	SGSM2	9905
chr17	39772188	39772189	rs118071359	G	A	ENST00000590990	37	KRT16	3868
chr17	7296838	7296839	rs201878729	A	C	ENST00000575434	37	TMEM256-PLSCR3	64222
chr18	13825506	13825507	rs45493396	C	T	ENST00000324750	37	MC5R	4161
chr19	36523736	36523737	rs76867709	G	A	ENST00000592017	37	CLIP3	25999
chr19	38800526	38800527	rs77029511	C	T	ENST00000392124	37	YIF1B	90522
chr19	54645149	54645150	rs36635	A	G	ENST00000406403	37	CNOT3	4849
chr19	8008483	8008484	rs12985279	C	T	ENST00000595831	37	TIMM44	10469
chr11	46332503	46332504	rs2303435	T	C	ENST00000527342	38	CREB3L1	90993
chr12	121647622	121647623	rs144181641	G	C	ENST00000337233	38	P2RX4	5025
chr12	48513085	48513086	rs12306290	T	G	ENST00000547066	38	PFKM	5213
chr16	10125475	10125476	rs10500373	T	C	ENST00000566670	38	GRIN2A	2903
chr17	17074136	17074137	rs114168301	C	G	ENST00000578548	38	MPRIP	23164
chr17	34344961	34344962	rs2072667	G	A	ENST00000591423	38	CCL23	6368
chr17	35766474	35766475	rs72828246	A	G	ENST00000589665	38	ACACA	31
chr20	2505127	2505128	rs7266414	C	G	ENST00000358413	38	ZNF343	79175
chr21	43223316	43223317	rs9984094	T	C	ENST00000465955	38	PRDM15	63977
chr2	73470936	73470937	rs77296312	G	A	ENST00000488856	38	CCT7	10574
chr10	135340828	135340829	rs6413420	G	T	ENST00000252945	39	CYP2E1	1571
chr10	50396318	50396319	rs76486037	C	A	ENST00000453436	39	C10orf128	170371
chr11	107461778	107461779	rs144514377	C	T	ENST00000531234	39	ELMOD1	55531
chr11	124746671	124746672	rs73615453	G	T	ENST00000528068	39	ROBO3	64221
chr11	43665855	43665856	rs10742681	G	A	ENST00000529261	39	HSD17B12	51144
chr11	7695400	7695401	rs7482385	G	T	ENST00000533558	39	CYB5R2	51700
chr11	92931056	92931057	rs11020197	C	T	ENST00000527743	39	SLC36A4	120103
chr12	117175827	117175828	rs111959200	C	T	ENST00000261318	39	C12orf49	79794
chr12	31653531	31653532	rs1259354	G	T	ENST00000306833	39	DENND5B	160518
chr14	102553489	102553490	rs142800199	C	A	ENST00000216281	39	HSP90AA1	3320
chr14	24912150	24912151	rs12435196	A	T	ENST00000553937	39	SDR39U1	56948
chr15	41817366	41817367	rs2274858	A	G	ENST00000561631	39	RPAP1	26015
chr15	68492261	68492262	rs11635988	A	G	ENST00000354678	39	CALML4	91860
chr15	81451955	81451956	rs11638013	T	C	ENST00000560989	39	IL16	3603
chr16	5080120	5080121	rs3743840	C	T	ENST00000564397	39	NAGPA	51172
chr16	75499356	75499357	rs8062024	A	G	ENST00000567796	39	TMEM170A	124491
chr17	6616735	6616736	rs115287213	G	A	ENST00000573648	39	SLC13A5	284111
chr17	74716758	74716759	rs12943725	A	G	ENST00000589982	39	JMJD6	23210
chr17	78061352	78061353	rs11150840	G	A	ENST00000575431	39	CCDC40	55036
chr17	8869068	8869069	rs146189153	G	A	ENST00000577981	39	PIK3R5	23533
chr18	71983009	71983010	rs77734272	G	A	ENST00000579455	39	C18orf63	644041
chr19	14992225	14992226	rs10410793	A	G	ENST00000327462	39	OR7A17	26333
chr19	16190905	16190906	rs56123108	A	G	ENST00000590180	39	TPM4	7171
chr19	42578862	42578863	rs77765145	A	G	ENST00000597391	39	ZNF574	64763
chr19	56152312	56152313	rs118118711	G	A	ENST00000590190	39	ZNF580	51157
chr20	23731944	23731945	rs117791248	A	G	ENST00000398402	39	CST1	1469
chr2	174829574	174829575	rs182258550	T	G	ENST00000490182	39	SP3	6670
chr2	228735731	228735732	rs10498223	C	T	ENST00000373666	39	DAW1	164781
chr22	32034470	32034471	rs76684125	G	A	ENST00000429683	39	PISD	23761
chr2	61448775	61448776	rs2290324	A	C	ENST00000483672	39	USP34	9736
chr10	102495320	102495321	rs183039283	G	C	ENST00000553492	40	PAX2	5076
chr10	112064415	112064416	rs146824178	G	A	ENST00000369592	40	SMNDC1	10285
chr1	10490880	10490881	rs481571	G	A	ENST00000477755	40	APITD1	378708
chr11	43665856	43665857	rs10742682	C	T	ENST00000529261	40	HSD17B12	51144
chr11	59950071	59950072	rs592496	G	C	ENST00000533660	40	MS4A6A	64231
chr11	64128422	64128423	rs516124	G	T	ENST00000532496	40	RPS6KA4	8986
chr1	182423145	182423146	rs41299607	G	A	ENST00000444367	40	RGSL1	353299
chr12	124457710	124457711	rs184549922	C	T	ENST00000539644	40	ZNF664	144348
chr12	131553718	131553719	rs34802403	C	T	ENST00000446583	40	GPR133	283383
chr12	15374391	15374392	rs12815926	A	G	ENST00000256953	40	RERG	85004
chr12	1906763	1906764	rs74059368	C	T	ENST00000543405	40	CACNA2D4	93589
chr12	26111922	26111923	rs3741544	G	A	ENST00000381352	40	RASSF8	11228
chr1	229422192	229422193	rs237764	T	C	ENST00000489342	40	RAB4A	5867
chr12	53645920	53645921	rs148152366	C	T	ENST00000329548	40	MFSD5	84975
chr12	66217871	66217872	rs2070808	T	A	ENST00000403681	40	HMGA2	8091
chr12	94853494	94853495	rs73372223	G	A	ENST00000547232	40	CCDC41	51134
chr12	96405076	96405077	rs2660900	T	C	ENST00000537111	40	LTA4H	4048
chr13	113864237	113864238	rs140438112	G	C	ENST00000498562	40	CUL4A	8451
chr14	21944954	21944955	rs17516362	G	C	ENST00000405508	40	TOX4	9878
chr15	37390562	37390563	rs77657274	G	A	ENST00000397624	40	MEIS2	4212
chr15	49065688	49065689	rs12440614	T	C	ENST00000559398	40	CEP152	22995
chr15	49255681	49255682	rs146910924	A	T	ENST00000332408	40	SHC4	399694
chr15	56258784	56258785	rs67192017	A	G	ENST00000513957	40	NEDD4	4734
chr15	90437300	90437301	rs3784388	C	T	ENST00000558806	40	AP3S2	10239
chr1	62586505	62586506	rs17123117	T	G	ENST00000472512	40	INADL	10207
chr16	31117388	31117389	rs56314408	T	C	ENST00000394951	40	BCKDK	10295
chr16	55690126	55690127	rs148624899	G	A	ENST00000568655	40	SLC6A2	6530
chr17	1466150	1466151	rs147353202	G	A	ENST00000313486	40	PITPNA	5306
chr18	47340267	47340268	rs117684378	G	C	ENST00000586485	40	ACAA2	10449
chr1	86046923	86046924	rs2297141	G	A	ENST00000480413	40	CYR61	3491
chr10	14880394	14880395	rs45480695	C	T	ENST00000441647	42	HSPA14	51182
chr11	118754517	118754518	rs2276344	T	A	ENST00000292174	42	CXCR5	643
chr1	26508036	26508037	rs77337131	T	C	ENST00000524529	42	CNKSR1	10256
chr13	101327091	101327092	rs56900311	C	G	ENST00000376234	42	TMTC4	84899
chr1	44679555	44679556	rs803369	A	G	ENST00000372290	42	DMAP1	55929
chr15	89190185	89190186	rs143996082	G	C	ENST00000557824	42	ISG20	3669
chr16	2026985	2026986	rs67220861	G	A	ENST00000567615	42	TBL3	10607
chr17	3539720	3539721	rs138913261	C	T	ENST00000046640	42	CTNS	1497
chr17	40307077	40307078	rs7218506	T	G	ENST00000346213	42	RAB5C	5878
chr19	48707167	48707168	rs3745715	G	A	ENST00000600800	42	CARD8	22900
chr1	10472847	10472848	rs11121566	C	G	ENST00000493288	44	PGD	5226
chr1	145826971	145826972	rs71618970	C	G	ENST00000534502	44	GPR89A	653519
chr12	27646725	27646726	rs7312613	C	T	ENST00000541168	44	SMCO2	273
chr12	52922871	52922872	rs585224	A	G	ENST00000601218	44	AC055736.1	80036
chr12	78224729	78224730	rs12824377	G	T	ENST00000549464	44	NAV3	89795
chr15	53833256	53833257	rs7164808	T	C	ENST00000567224	44	WDR72	256764
chr16	56966010	56966011	rs37025	G	A	ENST00000562914	44	HERPUD1	9709
chr17	4901293	4901294	rs190076115	C	A	ENST00000574165	44	KIF1C	10749
chr17	78919323	78919324	rs28403145	G	A	ENST00000573837	44	RPTOR	57521
chr1	9129866	9129867	rs3820034	G	A	ENST00000473209	44	SLC2A5	6518
chr10	13341808	13341809	rs608353	T	G	ENST00000396913	45	PHYH	5264
chr10	64936360	64936361	rs10995455	G	A	ENST00000467356	45	JMJD1C	221037
chr11	102323615	102323616	rs188202777	G	C	ENST00000361236	45	TMEM123	114908
chr1	169631200	169631201	rs12087424	G	A	ENST00000498289	45	C1orf112	55732
chr11	827341	827342	rs76352853	C	G	ENST00000530183	45	EFCAB4A	283229
chr12	102090770	102090771	rs3764026	G	C	ENST00000550385	45	CHPT1	56994
chr12	102133311	102133312	rs75511610	C	A	ENST00000552213	45	CHPT1	56994
chr12	49364390	49364391	rs833843	G	A	ENST00000475740	45	WNT10B	7480
chr1	27426218	27426219	rs5810	A	G	ENST00000490329	45	SLC9A1	6548
chr1	27930897	27930898	rs6677501	T	C	ENST00000480033	45	AHDC1	27245
chr14	69446112	69446113	rs3809393	C	A	ENST00000193403	45	ACTN1	87
chr15	91333474	91333475	rs2380163	G	A	ENST00000560559	45	BLM	641
chr16	49698181	49698182	rs113682712	G	A	ENST00000535559	45	ZNF423	23090
chr17	36918349	36918350	rs228279	T	C	ENST00000583873	45	PSMB3	5691
chr1	76262522	76262523	rs721204	G	A	ENST00000263187	45	MSH4	4438
chr17	73848476	73848477	rs9906971	A	G	ENST00000587642	45	WBP2	23558
chr17	79989545	79989546	rs190408119	C	T	ENST00000306897	45	RAC3	5881
chr19	32896831	32896832	rs2302771	C	G	ENST00000586987	45	DPY19L3	147991
chr19	43374752	43374753	rs1985620	T	G	ENST00000602039	45	PSG1	5669
chr19	56709229	56709230	rs7259732	C	A	ENST00000587032	45	ZSCAN5B	342933
chr19	57901421	57901422	rs75599624	G	T	ENST00000596400	45	AC003002.6	10475
chr19	7011559	7011560	rs7249317	G	A	ENST00000377296	45	AC025278.1	51231
chr20	33145867	33145868	rs2144956	G	A	ENST00000360668	45	MAP1LC3A	84557
chr20	42167660	42167661	rs11696808	G	A	ENST00000494117	45	L3MBTL1	26013
chr20	44208010	44208011	rs7273669	C	T	ENST00000357199	45	WFDC8	90199
chr20	46414188	46414189	rs181363441	T	C	ENST00000437955	45	SULF2	55959
chr2	111400412	111400413	rs6721997	C	T	ENST00000478175	45	BUB1	699
chr2	112614597	112614598	rs7570210	T	C	ENST00000482177	45	ANAPC1	64682
chr2	132494170	132494171	rs4850247	G	A	ENST00000466372	45	C2orf27A	29798
chr2	18059889	18059890	rs189944458	G	A	ENST00000481414	45	KCNS3	3790
chr1	110458233	110458234	rs2275123	G	A	ENST00000526001	46	CSF1	1435
chr11	504506	504507	rs74762369	C	A	ENST00000529368	46	RNH1	6050
chr1	168545757	168545758	rs28433337	C	T	ENST00000367818	46	XCL1	6375
chr1	24018223	24018224	rs3753270	C	T	ENST00000374550	46	RPL11	6135
chr1	24151995	24151996	rs6697805	C	A	ENST00000374490	46	HMGCL	3155
chr12	7818443	7818444	rs7294364	C	A	ENST00000229304	46	APOBEC1	339
chr1	40226917	40226918	rs141140535	C	T	ENST00000467741	46	PPIE	10450
chr14	105398543	105398544	rs61745186	A	G	ENST00000553861	46	PLD4	122618
chr14	50065716	50065717	rs2281836	G	C	ENST00000540712	46	LRR1	122769
chr14	65197414	65197415	rs73273530	T	C	ENST00000490180	46	PLEKHG3	26030
chr16	1825767	1825768	rs2745169	A	C	ENST00000564182	46	EME2	197342
chr16	27414377	27414378	rs6498021	T	G	ENST00000395755	46	IL21R	50615
chr16	30034468	30034469	rs4788212	T	G	ENST00000564075	46	DOC2A	8448
chr16	586816	586817	rs113948862	C	T	ENST00000568402	46	CAPN15	100379661
chr16	89787339	89787340	rs117990130	C	T	ENST00000563798	46	VPS9D1	9605
chr16	90108831	90108832	rs2241035	C	T	ENST00000568284	46	GAS8	2622
chr17	37809424	37809425	rs112445971	A	G	ENST00000443521	46	STARD3	10948
chr18	47406912	47406913	rs1217632	A	G	ENST00000585859	46	MYO5B	4645
chr18	61034789	61034790	rs61734938	T	G	ENST00000406396	46	KDSR	2531
chr18	77439755	77439756	rs56246515	G	A	ENST00000299543	46	CTDP1	9150
chr10	118429528	118429529	rs2921959	G	C	ENST00000369210	47	C10orf82	143379
chr11	1036753	1036754	rs182911334	C	G	ENST00000421673	47	MUC6	4588
chr11	118094755	118094756	rs12275955	T	C	ENST00000525565	47	AMICA1	120425
chr11	1461982	1461983	rs117657604	A	G	ENST00000529951	47	BRSK2	9024
chr11	1494619	1494620	rs111618684	C	T	ENST00000531976	47	MOB2	81532
chr11	17408250	17408251	rs5210	G	A	ENST00000526747	47	KCNJ11	3767
chr11	1886442	1886443	rs79050743	C	T	ENST00000381775	47	LSP1	4046
chr11	34937329	34937330	rs3763933	G	T	ENST00000533550	47	PDHX	8050
chr11	49229832	49229833	rs79122681	C	G	ENST00000529646	47	FOLH1	2346
chr1	153540319	153540320	rs6703014	C	T	ENST00000368710	47	S100A2	6273
chr11	59807795	59807796	rs637975	T	C	ENST00000278855	47	OOSP2	167681
chr1	160809002	160809003	rs6682654	G	A	ENST00000481677	47	CD244	51744
chr11	85689711	85689712	rs587038	A	T	ENST00000526907	47	PICALM	8301
chr1	19638882	19638883	rs2473808	T	C	ENST00000400548	47	PQLC2	54896
chr1	212208815	212208816	rs78585757	C	A	ENST00000366992	47	INTS7	25896
chr12	56405295	56405296	rs73123253	C	T	ENST00000552689	47	IKZF4	64375
chr12	58176419	58176420	rs17565804	C	T	ENST00000454289	47	TSFM	10102
chr12	7985459	7985460	rs17728008	T	C	ENST00000542546	47	SLC2A14	144195
chr13	21476996	21476997	rs7326480	A	G	ENST00000255305	47	XPO4	64328
chr13	46276502	46276503	rs872556	G	C	ENST00000533564	47	SPERT	220082
chr13	60270280	60270281	rs11838742	T	C	ENST00000470420	47	DIAPH3	81624
chr1	40783013	40783014	rs114673249	G	A	ENST00000372748	47	COL9A2	1298
chr14	100606677	100606678	rs6575764	G	T	ENST00000555848	47	EVL	51466
chr14	21491604	21491605	rs117924642	C	G	ENST00000557169	47	NDRG2	57447
chr14	21502897	21502898	rs17277697	G	C	ENST00000382951	47	RNASE13	440163
chr14	37667071	37667072	rs59740956	C	T	ENST00000556615	47	MIPOL1	145282
chr14	61748006	61748007	rs73310579	C	T	ENST00000355702	47	TMEM30B	161291
chr14	74041055	74041056	rs10130899	C	A	ENST00000557857	47	ACOT2	10965
chr14	79745635	79745636	rs56711325	G	C	ENST00000557594	47	NRXN3	9369
chr15	34492088	34492089	rs9672434	C	G	ENST00000559464	47	KATNBL1	79768
chr15	51751434	51751435	rs28362471	T	G	ENST00000560211	47	DMXL2	23312
chr15	60690894	60690895	rs28364623	T	C	ENST00000559818	47	ANXA2	302
chr16	2007551	2007552	rs148483718	C	T	ENST00000566484	47	RPL3L	6123
chr16	631714	631715	rs193017570	G	A	ENST00000476438	47	PIGQ	9091
chr16	75272511	75272512	rs889514	A	G	ENST00000566982	47	BCAR1	9564
chr16	81876278	81876279	rs8043593	G	T	ENST00000569523	47	PLCG2	5336
chr17	10560673	10560674	rs73974808	C	T	ENST00000583535	47	MYH3	4621
chr17	16593499	16593500	rs3114294	T	C	ENST00000340621	47	CCDC144A	9720
chr17	39943064	39943065	rs12937988	C	T	ENST00000591690	47	JUP	3728
chr17	4046267	4046268	rs114582898	G	C	ENST00000381638	47	ZZEF1	23140
chr17	41106140	41106141	rs56041224	T	C	ENST00000593123	47	AARSD1	80755
chr17	79030209	79030210	rs117686936	C	T	ENST00000575958	47	BAIAP2	10458
chr18	18691765	18691766	rs11874761	G	A	ENST00000399799	47	ROCK1	6093
chr18	9849640	9849641	rs72947524	T	C	ENST00000580795	47	RAB31	11031
chr19	35123834	35123835	rs74806369	A	G	ENST00000595326	47	SCGB2B2	284402
chr19	42724482	42724483	rs45572931	C	T	ENST00000597945	47	ZNF526	116115
chr19	49496493	49496494	rs2287754	G	A	ENST00000457974	47	GYS1	2997
chr19	56368764	56368765	rs381809	C	T	ENST00000587891	47	NLRP4	147945
chr1	99470496	99470497	rs188388544	C	A	ENST00000263177	47	LPPR5	163404
chr20	33462950	33462951	rs45585744	G	T	ENST00000336325	47	ACSS2	55902
chr10	102506069	102506070	rs4472867	G	C	ENST00000483202	48	PAX2	5076
chr11	119217266	119217267	rs79836575	C	T	ENST00000529147	48	MFRP	83552
chr11	1475705	1475706	rs55744154	A	G	ENST00000531932	48	BRSK2	9024
chr12	104982578	104982579	rs78066759	C	T	ENST00000549016	48	CHST11	50515
chr12	106751484	106751485	rs73186443	C	T	ENST00000228347	48	POLR3B	55703
chr12	113288644	113288645	rs116930312	C	T	ENST00000547222	48	RPH3A	22895
chr12	45444930	45444931	rs74997613	G	C	ENST00000332700	48	DBX2	440097
chr1	247681686	247681687	rs6700954	C	T	ENST00000463359	48	GCSAML	148823
chr12	6979133	6979134	rs72661107	C	G	ENST00000474253	48	TPI1	7167
chr12	70728263	70728264	rs10879129	T	C	ENST00000551483	48	CNOT2	4848
chr1	31742561	31742562	rs181642766	A	T	ENST00000373720	48	SNRNP40	9410
chr14	24912159	24912160	rs77048087	C	A	ENST00000553937	48	SDR39U1	56948
chr15	55967915	55967916	rs2118781	T	C	ENST00000561465	48	PRTG	283659
chr16	88851667	88851668	rs2926772	T	G	ENST00000301015	48	PIEZO1	9780
chr17	1679792	1679793	rs2071021	A	G	ENST00000572517	48	SERPINF1	5176
chr17	73873393	73873394	rs9908862	A	G	ENST00000586495	48	TRIM47	91107
chr18	45935615	45935616	rs28569175	T	C	ENST00000589194	48	ZBTB7C	201501
chr19	58570696	58570697	rs7256947	G	T	ENST00000506786	48	ZNF135	7694
chr19	6732017	6732018	rs2291666	C	T	ENST00000537722	48	GPR108	56927
chr19	719030	719031	rs145617179	C	A	ENST00000586055	48	PALM	5064
chr10	6150500	6150501	rs11256802	A	C	ENST00000481147	49	RBM17	84991
chr11	124761151	124761152	rs117072286	G	T	ENST00000524433	49	RP11-664I21.6	144245
chr11	5372689	5372690	rs4373970	A	G	ENST00000380219	49	OR51B6	390058
chr11	94823023	94823024	rs138039025	G	A	ENST00000278505	49	ENDOD1	23052
chr12	41302107	41302108	rs80139511	C	G	ENST00000360099	49	CNTN1	1272
chr12	49318799	49318800	rs12424638	G	A	ENST00000444214	49	FKBP11	51303
chr12	93964224	93964225	rs41510744	G	C	ENST00000549206	49	SOCS2	8835
chr14	78023713	78023714	rs2272588	A	G	ENST00000554365	49	SPTLC2	9517
chr14	92413986	92413987	rs7149187	G	A	ENST00000557570	49	FBLN5	10516
chr15	55690515	55690516	rs28483325	A	G	ENST00000570272	49	CCPG1	9236
chr11	1718375	1718376	rs79298965	T	C	ENST00000382160	50	KRTAP5-6	440023
chr11	827528	827529	rs118023909	T	A	ENST00000528542	50	EFCAB4A	283229
chr1	208084511	208084512	rs55864664	C	G	ENST00000537704	50	CD34	947
chr1	243416672	243416673	rs75050709	G	A	ENST00000523424	50	CEP170	9859
chr15	29362811	29362812	rs75421561	A	G	ENST00000382938	50	APBA2	321
chr15	59439849	59439850	rs114158216	G	A	ENST00000599727	50	C15ORF31	143496
chr15	89191101	89191102	rs10852108	G	A	ENST00000558236	50	ISG20	3669
chr16	4038951	4038952	rs3730126	C	T	ENST00000576936	50	ADCY9	115
chr16	58711531	58711532	rs2280399	G	T	ENST00000569209	50	SLC38A7	55238
chr16	68111805	68111806	rs143874708	C	G	ENST00000565980	50	DUS2	1350
chr17	27333266	27333267	rs56350019	C	T	ENST00000317338	50	SEZ6	124925
chr17	37863707	37863708	rs4252612	C	T	ENST00000583038	50	ERBB2	2064
chr17	39507114	39507115	rs16966714	T	C	ENST00000007735	50	KRT33A	3883
chr17	72463051	72463052	rs72844383	T	C	ENST00000577511	50	CD300A	11314
chr17	73487730	73487731	rs76509117	G	A	ENST00000582843	50	KIAA0195	9772
chr18	2706491	2706492	rs75714825	G	A	ENST00000584897	50	SMCHD1	23347
chr18	8800390	8800391	rs16954205	A	T	ENST00000522592	50	SOGA2	23255
chr19	1452247	1452248	rs117229743	G	A	ENST00000587149	50	APC2	10297
chr19	16254596	16254597	rs35735569	A	G	ENST00000593031	50	HSH2D	84941
chr19	21950301	21950302	rs75668513	C	T	ENST00000598026	50	ZNF100	163227
chr10	124670268	124670269	rs2293435	G	A	ENST00000368894	51	FAM24A	118670
chr10	126293718	126293719	rs11812870	C	G	ENST00000486535	51	LHPP	64077
chr11	102217891	102217892	rs1318199	G	C	ENST00000527808	51	BIRC2	329
chr14	67982253	67982254	rs7154258	G	T	ENST00000555638	51	TMEM229B	161145
chr15	101084669	101084670	rs76224223	C	T	ENST00000394113	51	CERS3	204219
chr15	59981784	59981785	rs754643	T	C	ENST00000267859	51	BNIP2	663
chr17	45899056	45899057	rs17700839	C	T	ENST00000585051	51	OSBPL7	114881
chr17	76468907	76468908	rs55955947	G	A	ENST00000591369	51	DNAH17	8632
chr21	36041637	36041638	rs73357389	T	C	ENST00000349499	51	CLIC6	54102
chr2	201374842	201374843	rs149869134	G	A	ENST00000409157	51	KCTD18	130535
chr10	17243479	17243480	rs1885394	T	A	ENST00000486947	52	TRDMT1	1787
chr12	40499943	40499944	rs116921319	T	A	ENST00000380858	52	SLC2A13	114134
chr1	31439279	31439280	rs61778255	G	C	ENST00000498627	52	PUM1	9698
chr15	89806720	89806721	rs1981624	G	A	ENST00000561894	52	FANCI	55215
chr17	30200362	30200363	rs58068845	G	A	ENST00000581012	52	UTP6	55813
chr17	34431286	34431287	rs1049750	G	T	ENST00000591883	52	CCL4	6351
chr17	7154942	7154943	rs186752837	T	C	ENST00000574322	52	CTDNEP1	23399
chr19	49502524	49502525	rs3764620	G	A	ENST00000594338	52	RUVBL2	10856
chr19	55896765	55896766	rs76240465	A	G	ENST00000344063	52	RPL28	6158
chr20	1291777	1291778	rs2273957	T	A	ENST00000467129	52	SDCBP2	27111
chr1	108735387	108735388	rs524504	T	A	ENST00000370041	53	SLC25A24	29957
chr11	104839221	104839222	rs658560	A	G	ENST00000533730	53	CASP4	837
chr11	207274	207275	rs6598075	C	G	ENST00000486280	53	BET1L	51272
chr11	48285360	48285361	rs67245906	A	G	ENST00000320048	53	OR4X1	390113
chr1	205499494	205499495	rs12035825	G	A	ENST00000459862	53	CDK18	5129
chr12	122355715	122355716	rs876935	C	T	ENST00000288912	53	WDR66	144406
chr1	228358932	228358933	rs12130630	G	A	ENST00000484749	53	IBA57	200205
chr12	64845917	64845918	rs141593283	G	T	ENST00000538890	53	TBK1	29110
chr12	71961095	71961096	rs10879296	G	C	ENST00000549015	53	LGR5	8549
chr13	35516371	35516372	rs58366095	C	T	ENST00000540320	53	NBEA	26960
chr14	31889448	31889449	rs186550090	C	T	ENST00000549184	53	HEATR5A	25938
chr1	52195028	52195029	rs856600	C	T	ENST00000534040	53	OSBPL9	114883
chr16	1393266	1393267	rs140321291	A	C	ENST00000568198	53	BAIAP3	8938
chr16	57438732	57438733	rs72792973	C	T	ENST00000219244	53	CCL17	6361
chr16	90096002	90096003	rs12926012	C	G	ENST00000569558	53	GAS8	2622
chr17	60555374	60555375	rs113301871	C	T	ENST00000580705	53	TLK2	11011
chr17	6917702	6917703	rs7338	C	T	ENST00000593646	53	AC040977.1	5797
chr19	21265109	21265110	rs61733856	G	A	ENST00000291770	53	ZNF714	148206
chr19	35835581	35835582	rs3746250	G	A	ENST00000593704	53	CD22	933
chr19	49866384	49866385	rs7250522	G	A	ENST00000597873	53	DKKL1	27120
chr11	1890320	1890321	rs61868776	C	T	ENST00000451814	54	LSP1	4046
chr1	149889488	149889489	rs112851681	A	G	ENST00000369146	54	SV2A	9900
chr11	62394296	62394297	rs117510149	G	C	ENST00000528503	54	GANAB	23193
chr1	211842807	211842808	rs697004	A	C	ENST00000489633	54	NEK2	4751
chr1	45113926	45113927	rs166612	G	C	ENST00000474956	54	RNF220	55182
chr15	44091385	44091386	rs3784275	G	A	ENST00000417761	54	RP11-296A16.1	6507
chr15	86162873	86162874	rs4843086	G	A	ENST00000560676	54	AKAP13	11214
chr15	91499080	91499081	rs16945091	A	T	ENST00000556618	54	RCCD1	91433
chr16	57146700	57146701	rs11862500	G	A	ENST00000567487	54	CPNE2	221184
chr17	38097673	38097674	rs75270719	C	A	ENST00000377924	54	LRRC3C	100505591
chr10	115423746	115423747	rs1109927	G	A	ENST00000369360	59	NRAP	4892
chr10	121416181	121416182	rs149103600	G	A	ENST00000450186	59	BAG3	9531
chr10	30638307	30638308	rs11815219	G	A	ENST00000263063	59	MTPAP	55149
chr1	110210794	110210795	rs116803059	G	A	ENST00000568786	59	GSTM2	2946
chr11	112034738	112034739	rs360718	A	C	ENST00000524595	59	IL18	3606
chr1	114302170	114302171	rs192418097	G	A	ENST00000493212	59	PHTF1	10745
chr11	43511406	43511407	rs900465	A	G	ENST00000529140	59	TTC17	55761
chr11	43601104	43601105	rs71490035	T	C	ENST00000533358	59	HSD17B12	51144
chr11	71694644	71694645	rs4945392	C	T	ENST00000525176	59	RNF121	55298
chr12	132413686	132413687	rs75594148	G	A	ENST00000443358	59	PUS1	80324
chr1	214828432	214828433	rs390110	C	G	ENST00000469862	59	CENPF	1063
chr12	57870483	57870484	rs150416488	T	A	ENST00000552953	59	ARHGAP9	64333
chr14	81902610	81902611	rs113337213	G	A	ENST00000554710	59	STON2	85439
chr15	48937977	48937978	rs3825792	G	A	ENST00000560355	59	FBN1	2200
chr15	79241975	79241976	rs16970344	G	A	ENST00000528741	59	CTSH	1512
chr18	40554119	40554120	rs16977171	A	G	ENST00000594852	59	RIT2	6014
chr18	74962446	74962447	rs13306375	A	G	ENST00000299727	59	GALR1	2587
chr18	9814777	9814778	rs8082842	C	T	ENST00000577371	59	RAB31	11031
chr19	39466401	39466402	rs189878716	C	T	ENST00000596025	59	FBXO17	115290
chr19	55556258	55556259	rs10666	A	G	ENST00000591868	59	RDH13	112724
chr10	100171570	100171571	rs10736129	A	G	ENST00000483923	64	PYROXD2	84795
chr10	11653817	11653818	rs113478750	C	T	ENST00000609104	64	USP6NL	9712
chr10	3827537	3827538	rs118104824	G	A	ENST00000542957	64	KLF6	1316
chr10	90750981	90750982	rs7079111	T	G	ENST00000458159	64	ACTA2	59
chr11	117976346	117976347	rs11216761	A	G	ENST00000528118	64	TMPRSS4	56649
chr11	3663421	3663422	rs3813888	A	G	ENST00000397068	64	ART5	116969
chr11	73611477	73611478	rs2067913	C	G	ENST00000540659	64	PAAF1	80227
chr11	942343	942344	rs10751669	G	C	ENST00000526753	64	AP2A2	161
chr12	107033046	107033047	rs10861641	A	G	ENST00000552773	64	RFX4	5992
chr12	113662985	113662986	rs115867221	A	G	ENST00000541517	64	TPCN1	53373
chr12	133426482	133426483	rs11614340	T	C	ENST00000502279	64	CHFR	55743
chr1	23126669	23126670	rs41266947	C	T	ENST00000465676	64	EPHB2	2048
chr12	6561144	6561145	rs7132503	G	A	ENST00000544826	64	TAPBPL	55080
chr12	94653226	94653227	rs2306664	T	C	ENST00000551495	64	PLXNC1	10154
chr13	39565060	39565061	rs9576674	C	A	ENST00000423210	64	STOML3	161003
chr14	20923148	20923149	rs1760944	T	G	ENST00000556252	64	OSGEP	55644
chr1	46972604	46972605	rs12127101	T	A	ENST00000371956	64	DMBX1	127343
chr14	90869912	90869913	rs3213718	C	T	ENST00000554296	64	CALM1	801
chr15	100879270	100879271	rs76606168	T	C	ENST00000378898	64	ADAMTS17	170691
chr15	33180519	33180520	rs80005290	A	G	ENST00000559610	64	FMN1	342184
chr15	96869103	96869104	rs117049489	C	T	ENST00000421109	64	NR2F2	7026
chr16	2318334	2318335	rs155247	A	G	ENST00000566458	64	RNPS1	10921
chr16	25226988	25226989	rs113683487	A	G	ENST00000566125	64	AQP8	343
chr16	89958537	89958538	rs11647174	G	A	ENST00000568870	64	TCF25	22980
chr17	30215304	30215305	rs144673418	G	A	ENST00000477128	64	UTP6	55813
chr17	37309367	37309368	rs620751	C	A	ENST00000580667	64	PLXDC1	57125
chr17	42096746	42096747	rs145007112	G	A	ENST00000586174	64	TMEM101	84336
chr17	62502010	62502011	rs2075549	C	T	ENST00000578804	64	DDX5	1655
chr18	12407831	12407832	rs141200952	C	T	ENST00000590956	64	SLMO1	10650
chr18	6972143	6972144	rs627092	T	C	ENST00000484335	64	LAMA1	284217
chr10	33294785	33294786	rs111743079	C	G	ENST00000475184	65	ITGB1	3688
chr12	110152605	110152606	rs824999	G	C	ENST00000543653	65	FAM222A	84915
chr12	9885960	9885961	rs10492165	A	G	ENST00000327839	65	CLECL1	160365
chr17	80376654	80376655	rs4789770	C	T	ENST00000581482	65	HEXDC	284004
chr19	10216834	10216835	rs73009299	G	T	ENST00000428358	65	PPAN-P2RY11	692312
chr19	17338032	17338033	rs891202	C	T	ENST00000595769	65	OCEL1	79629
chr19	288465	288466	rs76982856	T	A	ENST00000589672	65	PPAP2C	8612
chr19	43382511	43382512	rs10415943	C	T	ENST00000595930	65	PSG1	5669
chr22	30690903	30690904	rs77539689	C	A	ENST00000466666	65	TBC1D10A	83874
chr2	97757508	97757509	rs1257084	C	T	ENST00000440566	65	FAHD2B	151313
chr1	170043903	170043904	rs522444	G	C	ENST00000361580	67	KIFAP3	22920
chr12	113658765	113658766	rs10850132	C	T	ENST00000546692	67	IQCD	115811
chr1	32682961	32682962	rs41311189	C	A	ENST00000485689	67	TMEM234	56063
chr14	24899363	24899364	rs4344657	G	C	ENST00000556510	67	KHNYN	23351
chr15	27112125	27112126	rs8036439	G	C	ENST00000355395	67	GABRA5	2558
chr15	79219179	79219180	rs3784538	G	A	ENST00000527715	67	CTSH	1512
chr15	89190210	89190211	rs12914346	G	A	ENST00000557824	67	ISG20	3669
chr20	8000385	8000386	rs2205783	A	G	ENST00000527925	67	TMX4	56255
chr2	178990385	178990386	rs78473264	G	A	ENST00000424099	67	RBM45	129831
chr2	17935494	17935495	rs188167182	T	C	ENST00000532257	67	GEN1	348654
chr11	118955508	118955509	rs686624	T	A	ENST00000536185	68	HMBS	3145
chr11	61957620	61957621	rs2232937	G	A	ENST00000306238	68	SCGB1D1	10648
chr12	120933791	120933792	rs1710132	A	G	ENST00000242577	68	DYNLL1	8655
chr12	13219831	13219832	rs16908634	G	A	ENST00000540455	68	KIAA1467	57613
chr1	224621933	224621934	rs35365551	G	C	ENST00000414423	68	WDR26	80232
chr12	8024908	8024909	rs117712101	G	C	ENST00000542916	68	SLC2A14	144195
chr12	96292589	96292590	rs56773257	A	G	ENST00000548771	68	CCDC38	120935
chr15	74286881	74286882	rs2301273	C	T	ENST00000563229	68	STOML1	9399
chr15	80413993	80413994	rs12915043	A	T	ENST00000561017	68	ZFAND6	54469
chr17	6718428	6718429	rs55935995	A	G	ENST00000572291	68	TEKT1	83659
chr12	132400419	132400420	rs75464840	G	A	ENST00000541761	69	ULK1	8408
chr12	57998721	57998722	rs71461330	C	T	ENST00000548478	69	DTX3	196403
chr15	26874394	26874395	rs12148310	T	C	ENST00000556166	69	GABRB3	2562
chr17	17897738	17897739	rs4924832	T	C	ENST00000496293	69	LRRC48	83450
chr17	30689813	30689814	rs9896320	G	A	ENST00000579416	69	ZNF207	7756
chr17	58022483	58022484	rs143652	A	G	ENST00000475155	69	RPS6KB1	6198
chr17	73016255	73016256	rs902726	G	A	ENST00000583772	69	ICT1	3396
chr19	55497505	55497506	rs71367132	C	T	ENST00000543277	69	NLRP2	55655
chr1	982512	982513	rs3128101	T	C	ENST00000466223	69	AGRN	375790
chr2	242255829	242255830	rs13006939	C	T	ENST00000475823	69	SEPT2	4735
chr10	111987194	111987195	rs113482843	C	T	ENST00000484030	70	MXI1	4601
chr1	172384396	172384397	rs9425604	G	A	ENST00000489002	70	PIGC	5279
chr12	131555328	131555329	rs10744491	C	A	ENST00000335486	70	GPR133	283383
chr16	57114981	57114982	rs154044	C	T	ENST00000543049	70	NLRC5	84166
chr17	15604443	15604444	rs4792655	A	G	ENST00000481540	70	ZNF286A	57335
chr17	19881586	19881587	rs6587206	T	C	ENST00000572155	70	AKAP10	11216
chr17	36638694	36638695	rs139165577	G	T	ENST00000578665	70	ARHGAP23	57636
chr17	38210056	38210057	rs8070452	C	G	ENST00000428757	70	MED24	9862
chr17	48071137	48071138	rs919088	G	T	ENST00000512495	70	DLX3	1747
chr18	48086942	48086943	rs11660068	C	T	ENST00000588540	70	MAPK4	5596
chr10	111969918	111969919	rs113511609	C	T	ENST00000361248	71	MXI1	4601
chr10	15139108	15139109	rs3814172	T	C	ENST00000378203	71	RPP38	10557
chr10	46222577	46222578	rs148286432	C	G	ENST00000537517	71	FAM21C	253725
chr11	100710064	100710065	rs3758698	C	T	ENST00000525558	71	ARHGAP42	143872
chr11	119217454	119217455	rs948415	C	T	ENST00000445041	71	C1QTNF5	114902
chr11	7987044	7987045	rs72847408	C	T	ENST00000526590	71	NLRP10	338322
chr12	123087441	123087442	rs7307735	A	G	ENST00000541466	71	KNTC1	9735
chr1	227078591	227078592	rs1800678	C	T	ENST00000471728	71	PSEN2	5664
chr1	234614920	234614921	rs517558	G	T	ENST00000040877	71	TARBP1	6894
chr12	6809895	6809896	rs11064321	G	C	ENST00000534837	71	PIANP	196500
chr14	31097344	31097345	rs2273522	G	A	ENST00000556413	71	SCFD1	23256
chr14	91883761	91883762	rs1285846	C	T	ENST00000389856	71	CCDC88C	440193
chr15	42458346	42458347	rs663454	T	C	ENST00000562258	71	VPS39	23339
chr15	67439206	67439207	rs2289263	T	G	ENST00000558463	71	RP11-342M21.2	79719
chr15	82380864	82380865	rs2292072	A	G	ENST00000558082	71	RP11-597K23.2	79631
chr16	25185996	25185997	rs77459506	A	G	ENST00000574450	71	LCMT1	51451
chr1	6866977	6866978	rs660880	G	A	ENST00000486138	71	CAMTA1	23261
chr17	18908188	18908189	rs11868888	A	G	ENST00000388995	71	FAM83G	644815
chr17	37381850	37381851	rs35137197	G	C	ENST00000584501	71	STAC2	342667
chr17	45680789	45680790	rs72831610	A	C	ENST00000531486	71	NPEPPS	9520
chr1	182556035	182556036	rs3738579	A	G	ENST00000444138	73	RNASEL	6041
chr12	57504196	57504197	rs73118440	G	T	ENST00000557635	73	STAT6	6778
chr13	78316811	78316812	rs117219463	A	G	ENST00000474663	73	SLAIN1	122060
chr16	2014934	2014935	rs17135720	T	C	ENST00000343262	73	RPS2	6187
chr17	64298681	64298682	rs61762372	G	A	ENST00000578063	73	PRKCA	5578
chr17	74942259	74942260	rs12947513	C	T	ENST00000568598	73	MGAT5B	146664
chr17	7743149	7743150	rs184293362	T	A	ENST00000571047	73	KDM6B	23135
chr18	56985954	56985955	rs79529729	C	A	ENST00000299721	73	CPLX4	339302
chr22	32341025	32341026	rs115368220	T	C	ENST00000471374	73	YWHAH	7533
chr2	73286382	73286383	rs73945740	C	G	ENST00000461352	73	SFXN5	94097
chr1	212738602	212738603	rs41314256	C	T	ENST00000366981	74	ATF3	467
chr1	23845962	23845963	rs3218173	A	C	ENST00000487237	74	E2F2	1870
chr12	59990766	59990767	rs17122673	T	C	ENST00000552024	74	SLC16A7	9194
chr13	113760227	113760228	rs6039	G	A	ENST00000444337	74	F7	2155
chr14	103987139	103987140	rs2071407	T	C	ENST00000555366	74	CKB	1152
chr15	57574307	57574308	rs8024901	G	A	ENST00000560191	74	TCF12	6938
chr15	99874362	99874363	rs7177149	C	T	ENST00000558911	74	LRRC28	123355
chr16	68288330	68288331	rs10852439	T	C	ENST00000562449	74	PLA2G15	23659
chr17	73606854	73606855	rs820138	C	G	ENST00000578462	74	MYO15B	80022
chr19	3118885	3118886	rs191674809	G	A	ENST00000591301	74	GNA11	2767
chr10	81892272	81892273	rs2257025	G	C	ENST00000372267	75	PLAC9	219348
chr11	73693800	73693801	rs45570334	G	C	ENST00000536983	75	UCP2	7351
chr12	120554465	120554466	rs191322615	G	A	ENST00000538903	75	RAB35	11021
chr12	48545244	48545245	rs56288528	A	G	ENST00000536938	75	ASB8	140461
chr12	7308426	7308427	rs3782920	T	C	ENST00000331148	75	CLSTN3	9746
chr13	37679728	37679729	rs9576177	C	T	ENST00000379800	75	CSNK1A1L	122011
chr16	4572601	4572602	rs9922933	T	C	ENST00000566234	75	CDIP1	29965
chr17	32646130	32646131	rs41410552	G	A	ENST00000394620	75	CCL8	6355
chr19	1189481	1189482	rs9304882	T	G	ENST00000585748	75	STK11	6794
chr19	3786146	3786147	rs184191745	C	T	ENST00000590028	75	MATK	4145
chr10	102495284	102495285	rs12268880	G	C	ENST00000553492	76	PAX2	5076
chr10	4868564	4868565	rs147185600	T	C	ENST00000532248	76	AKR1E2	83592
chr10	5202059	5202060	rs1781940	C	T	ENST00000473890	76	AKR1CL1	340811
chr10	71254967	71254968	rs76332275	C	T	ENST00000459981	76	TSPAN15	23555
chr10	82009542	82009543	rs115968930	C	G	ENST00000356374	76	AL359195.1	2894
chr10	96701600	96701601	rs9332119	G	C	ENST00000473496	76	CYP2C9	1559
chr1	15638525	15638526	rs10927769	G	C	ENST00000483694	76	FHAD1	114827
chr11	71545834	71545835	rs6592380	T	C	ENST00000529157	76	DEFB108B	245911
chr11	75023092	75023093	rs546812	A	G	ENST00000533609	76	ARRB1	408
chr11	77825063	77825064	rs572693	A	G	ENST00000530608	76	ALG8	79053
chr1	179712222	179712223	rs2245610	A	C	ENST00000341785	76	FAM163A	148753
chr12	18414398	18414399	rs71539450	C	T	ENST00000433979	76	PIK3C2G	5288
chr1	41487491	41487492	rs6661890	C	G	ENST00000372611	76	SLFNL1	200172
chr14	57046262	57046263	rs8019286	G	C	ENST00000556422	76	TMEM260	130827
chr14	65002699	65002700	rs45559537	C	T	ENST00000394709	76	HSPA2	3306
chr14	92905632	92905633	rs10140177	A	G	ENST00000525557	76	SLC24A4	123041
chr16	12184083	12184084	rs12926900	G	C	ENST00000312019	76	RP11-276H1.3	2653
chr16	2587889	2587890	rs187747092	G	A	ENST00000342085	76	PDPK1	5170
chr17	49231622	49231623	rs34431255	C	G	ENST00000465188	76	NME1	4830
chr17	80415980	80415981	rs7218534	T	C	ENST00000579198	76	NARF	26502
chr10	97321033	97321034	rs150571045	G	A	ENST00000607232	79	SORBS1	10580
chr11	10519869	10519870	rs79088295	G	A	ENST00000530864	79	AMPD3	272
chr1	218458550	218458551	rs946213	T	C	ENST00000366932	79	RRP15	51018
chr12	83081181	83081182	rs12422405	A	C	ENST00000546590	79	TMTC2	160335
chr15	33447320	33447321	rs4332721	C	A	ENST00000561249	79	FMN1	342184
chr15	57574302	57574303	rs144956783	G	A	ENST00000560191	79	TCF12	6938
chr17	1395255	1395256	rs117310139	C	T	ENST00000574790	79	MYO1C	4641
chr19	19457907	19457908	rs2905421	A	C	ENST00000587362	79	MAU2	23383
chr3	141595377	141595378	rs185627103	T	G	ENST00000286371	79	ATP1B3	483
chr4	524708	524709	rs11931500	C	G	ENST00000513239	79	PIGG	54872
chr10	124030740	124030741	rs7069328	G	C	ENST00000368994	81	BTBD16	118663
chr10	25011770	25011771	rs140178812	G	A	ENST00000463892	81	ARHGAP21	57584
chr12	49497642	49497643	rs2047101	T	A	ENST00000552141	81	LMBR1L	55716
chr12	69202325	69202326	rs2870820	C	T	ENST00000258148	81	MDM2	4193
chr1	36887701	36887702	rs2236565	C	T	ENST00000468441	81	OSCP1	127700
chr1	40547912	40547913	rs3131661	G	A	ENST00000530076	81	PPT1	5538
chr14	106383919	106383920	rs186450714	G	A	ENST00000482999	81	KIAA0125	9834
chr14	23533757	23533758	rs113181706	G	A	ENST00000555478	81	ACIN1	22985
chr1	46163646	46163647	rs11211168	C	T	ENST00000461718	81	IPP	3652
chr1	6523601	6523602	rs3138154	C	T	ENST00000473343	81	TNFRSF25	8718
chr17	3586084	3586085	rs148698971	G	A	ENST00000549063	81	P2RX5	5026
chr17	79829363	79829364	rs139806468	G	A	ENST00000269321	81	ARHGDIA	396
chr17	9479047	9479048	rs7210038	T	C	ENST00000575294	81	STX8	9482
chr19	11348097	11348098	rs34301174	G	A	ENST00000591200	81	C19orf80	55908
chr19	39328144	39328145	rs2278010	A	C	ENST00000595804	81	HNRNPL	3191
chr19	40194865	40194866	rs2286757	C	T	ENST00000392052	81	LGALS14	56891
chr20	25196415	25196416	rs41308643	C	T	ENST00000471478	81	ENTPD6	955
chr2	105953908	105953909	rs2033727	G	C	ENST00000410049	81	C2orf49	79074
chr2	11273098	11273099	rs10191933	T	A	ENST00000381585	81	C2orf50	130813
chr22	46646495	46646496	rs75371782	G	T	ENST00000314567	81	CDPF1	150383
chr11	12160053	12160054	rs901285	T	C	ENST00000342902	83	MICAL2	9645
chr11	63754231	63754232	rs10897470	C	T	ENST00000543988	83	OTUB1	55611
chr15	43017918	43017919	rs6493062	G	A	ENST00000563604	83	CDAN1	146059
chr15	80189804	80189805	rs3826008	G	T	ENST00000559722	83	MTHFS	10588
chr17	10101951	10101952	rs187919709	T	G	ENST00000540214	83	GAS7	8522
chr17	27926513	27926514	rs71371123	A	G	ENST00000578811	83	ANKRD13B	124930
chr17	46703922	46703923	rs76101800	C	T	ENST00000311177	83	HOXB9	3219
chr17	71228951	71228952	rs1466116	T	G	ENST00000582391	83	C17orf80	55028
chr17	73127973	73127974	rs114611435	C	G	ENST00000245552	83	NT5C	30833
chr18	57147389	57147390	rs1790508	C	G	ENST00000398179	83	CCBE1	147372
chr10	27443071	27443072	rs11816716	G	A	ENST00000427324	84	YME1L1	10730
chr11	111250084	111250085	rs74368417	C	G	ENST00000530793	84	POU2AF1	5450
chr11	2943114	2943115	rs3847644	G	A	ENST00000495518	84	SLC22A18	5002
chr11	415088	415089	rs75740642	G	A	ENST00000528116	84	SIGIRR	59307
chr1	156460307	156460308	rs947660	T	A	ENST00000360595	84	MEF2D	4209
chr11	62638202	62638203	rs56065503	T	A	ENST00000538084	84	SLC3A2	6520
chr1	179198652	179198653	rs2306941	T	C	ENST00000502732	84	ABL2	27
chr1	203274535	203274536	rs6682221	C	A	ENST00000475157	84	BTG2	7832
chr1	27690358	27690359	rs4307592	T	C	ENST00000472410	84	MAP3K6	9064
chr14	100184104	100184105	rs72708320	C	G	ENST00000556822	84	CYP46A1	10858
chr14	20872100	20872101	rs112374310	A	C	ENST00000557627	84	TEP1	7011
chr14	24464222	24464223	rs112221846	C	A	ENST00000560276	84	DHRS4L2	317749
chr15	33010091	33010092	rs12324639	G	T	ENST00000300177	84	GREM1	26585
chr15	59961645	59961646	rs2307273	T	C	ENST00000560776	84	BNIP2	663
chr15	91524545	91524546	rs11854833	T	C	ENST00000556982	84	PRC1	9055
chr16	4516091	4516092	rs3747584	T	C	ENST00000572110	84	NMRAL1	57407
chr16	48190013	48190014	rs74018298	G	C	ENST00000529084	84	ABCC12	94160
chr16	74999624	74999625	rs4887796	A	T	ENST00000568462	84	WDR59	79726
chr16	775939	775940	rs117595867	C	A	ENST00000544996	84	CCDC78	124093
chr17	1666207	1666208	rs72822441	G	A	ENST00000570731	84	SERPINF1	5176
chr17	32502067	32502068	rs740562	T	C	ENST00000583395	84	ASIC2	40
chr17	442360	442361	rs60797161	G	A	ENST00000570359	84	VPS53	55275
chr17	80416398	80416399	rs28365945	C	G	ENST00000309794	84	NARF	26502
chr18	44336857	44336858	rs16940043	C	T	ENST00000536490	84	ST8SIA5	29906
chr18	47901515	47901516	rs6507990	A	G	ENST00000494518	84	SKA1	220134
chr18	56033913	56033914	rs2075409	C	T	ENST00000587246	84	NEDD4L	23327
chr19	24097594	24097595	rs111556259	C	T	ENST00000525354	84	ZNF726	730087
chr19	37194499	37194500	rs7251795	C	T	ENST00000588311	84	ZNF567	163081
chr19	41092886	41092887	rs55658896	C	G	ENST00000597396	84	SHKBP1	92799
chr19	42398449	42398450	rs12104228	T	C	ENST00000594521	84	ARHGEF1	9138
chr10	127663379	127663380	rs12356665	G	A	ENST00000368689	85	FANK1	92565
chr11	113186878	113186879	rs7130072	C	T	ENST00000527781	85	TTC12	54970
chr12	131002325	131002326	rs67167059	G	C	ENST00000261655	85	RIMBP2	23504
chr12	133287320	133287321	rs118132909	G	T	ENST00000317555	85	PGAM5	192111
chr1	236511477	236511478	rs616571	G	C	ENST00000439430	85	EDARADD	128178
chr12	52962379	52962380	rs74571876	T	G	ENST00000546384	85	KRT74	121391
chr12	57082244	57082245	rs11833282	C	A	ENST00000456859	85	PTGES3	10728
chr12	96252832	96252833	rs17024783	A	G	ENST00000552085	85	SNRPF	6636
chr1	45273042	45273043	rs17884321	C	T	ENST00000372200	85	TCTEX1D4	343521
chr14	74181043	74181044	rs62006061	T	C	ENST00000316836	85	PNMA1	9240
chr15	66263687	66263688	rs56032745	G	A	ENST00000469917	85	MEGF11	84465
chr16	19838301	19838302	rs75971389	C	T	ENST00000568061	85	IQCK	124152
chr16	27414338	27414339	rs12934152	T	C	ENST00000395755	85	IL21R	50615
chr16	9029798	9029799	rs74916209	A	T	ENST00000564117	85	USP7	7874
chr17	1381520	1381521	rs45456691	T	C	ENST00000573961	85	MYO1C	4641
chr17	15637065	15637066	rs9906205	G	A	ENST00000578506	85	TBC1D26	353149
chr17	7137949	7137950	rs222850	C	G	ENST00000005340	85	DVL2	1856
chr18	72956616	72956617	rs62089813	G	A	ENST00000560661	85	TSHZ1	10194
chr19	38848795	38848796	rs4802351	A	G	ENST00000470292	85	CATSPERG	57828
chr19	43709618	43709619	rs34341467	C	T	ENST00000599391	85	PSG4	5672
chr10	95447784	95447785	rs12774927	G	A	ENST00000482719	86	FRA10AC1	118924
chr11	122650171	122650172	rs4935813	C	G	ENST00000529998	86	UBASH3B	84959
chr11	621051	621052	rs56741140	C	T	ENST00000532949	86	CDHR5	53841
chr11	755658	755659	rs3895063	G	A	ENST00000533796	86	TALDO1	6888
chr14	71788022	71788023	rs192571430	A	T	ENST00000557151	86	SIPA1L1	26037
chr15	44959131	44959132	rs16965650	C	T	ENST00000558159	86	PATL2	197135
chr15	63927226	63927227	rs142553976	T	A	ENST00000561436	86	HERC1	8925
chr17	53032424	53032425	rs17817865	G	A	ENST00000572088	86	COX11	1353
chr19	10217462	10217463	rs28565143	A	G	ENST00000430370	86	PPAN	56342
chr1	9325675	9325676	rs1294014	C	T	ENST00000495451	86	H6PD	9563
chr10	33624094	33624095	rs61758232	C	T	ENST00000432372	88	NRP1	8829
chr10	71714569	71714570	rs76494972	G	A	ENST00000478219	88	COL13A1	1305
chr1	110230568	110230569	rs72989301	A	G	ENST00000369819	88	GSTM1	2944
chr11	45879738	45879739	rs1401419	T	C	ENST00000533779	88	CRY2	1408
chr11	6640780	6640781	rs1800756	C	T	ENST00000299427	88	TPP1	1200
chr1	31712313	31712314	rs12025507	C	T	ENST00000373736	88	NKAIN1	79570
chr14	23302564	23302565	rs17122962	A	G	ENST00000553965	88	MRPL52	122704
chr15	34875149	34875150	rs6495689	C	T	ENST00000484716	88	GOLGA8B	440270
chr16	55543072	55543073	rs17302903	G	C	ENST00000566911	88	LPCAT2	54947
chr17	78158062	78158063	rs4889991	G	A	ENST00000392434	88	CARD14	79092
chr11	118938314	118938315	rs1786141	C	T	ENST00000531528	89	VPS11	55823
chr12	131356730	131356731	rs116897340	T	C	ENST00000464211	89	RAN	5901
chr1	31538749	31538750	rs3795435	C	A	ENST00000373741	89	PUM1	9698
chr15	83952160	83952161	rs114195665	G	C	ENST00000569704	89	BNC1	646
chr17	7284067	7284068	rs34140799	T	G	ENST00000576812	89	TNK1	8711
chr17	79623696	79623697	rs66517022	A	G	ENST00000331056	89	PDE6G	5148
chr19	15784199	15784200	rs55794585	C	T	ENST00000324632	89	CYP4F12	66002
chr19	52400383	52400384	rs73065050	C	T	ENST00000599671	89	ZNF649	65251
chr2	102091074	102091075	rs6742474	G	A	ENST00000484091	89	RFX8	731220
chr3	159995355	159995356	rs3737214	A	G	ENST00000463240	89	IFT80	57560
chr10	16859617	16859618	rs811912	G	C	ENST00000345264	90	RSU1	6251
chr10	97252852	97252853	rs7083279	G	A	ENST00000482068	90	SORBS1	10580
chr11	124952945	124952946	rs61912696	G	A	ENST00000525837	90	SLC37A2	219855
chr11	1430720	1430721	rs11025835	A	G	ENST00000528596	90	BRSK2	9024
chr11	5667109	5667110	rs11038511	A	T	ENST00000380259	90	HBG2	3048
chr12	105388180	105388181	rs11112287	C	A	ENST00000548583	90	C12orf45	121053
chr12	119773106	119773107	rs112793735	C	T	ENST00000535685	90	CCDC60	160777
chr13	115029777	115029778	rs17291515	A	G	ENST00000461716	90	CDC16	8881
chr13	42712088	42712089	rs9594685	G	A	ENST00000536612	90	DGKH	160851
chr14	100772671	100772672	rs11557209	G	C	ENST00000556844	90	SLC25A29	123096
chr14	22103006	22103007	rs41301457	G	A	ENST00000542433	90	OR10G2	26534
chr14	50863509	50863510	rs10136559	G	A	ENST00000530553	90	CDKL1	8814
chr14	55494089	55494090	rs77678033	G	A	ENST00000553735	90	SOCS4	122809
chr14	68184433	68184434	rs61991866	A	G	ENST00000547463	90	RDH12	145226
chr14	79745592	79745593	rs78633132	G	A	ENST00000557594	90	NRXN3	9369
chr15	55709986	55709987	rs143890140	G	A	ENST00000570794	90	C15orf65	481
chr1	71533286	71533287	rs66461782	A	T	ENST00000477096	90	ZRANB2	9406
chr18	72180722	72180723	rs2241511	G	A	ENST00000581600	90	CNDP2	55748
chr19	44001890	44001891	rs2682549	T	C	ENST00000600660	90	PHLDB3	653583
chr19	55281367	55281368	rs4806554	T	C	ENST00000291633	90	KIR2DL1	3802
chr10	47664137	47664138	rs3903031	G	C	ENST00000564569	91	ANTXRL	195977
chr1	1356549	1356550	rs12089560	A	G	ENST00000442470	91	ANKRD65	441869
chr1	231162786	231162787	rs6660658	T	C	ENST00000494111	91	FAM89A	375061
chr15	90381277	90381278	rs893617	C	T	ENST00000558926	91	AP3S2	10239
chr16	1538559	1538560	rs34993742	G	A	ENST00000293922	91	PTX4	390667
chr16	27413392	27413393	rs35646287	A	G	ENST00000337929	91	IL21R	50615
chr17	73569749	73569750	rs113492706	G	A	ENST00000582393	91	LLGL2	3993
chr19	36204426	36204427	rs35729071	C	T	ENST00000481182	91	ZBTB32	27033
chr19	51326949	51326950	rs143820692	C	T	ENST00000301420	91	KLK1	3816
chr20	46288565	46288566	rs2294891	T	G	ENST00000479970	91	SULF2	55959
chr11	9287029	9287030	rs34494849	C	T	ENST00000328194	92	DENND5A	23258
chr15	49688547	49688548	rs140780279	C	G	ENST00000559573	92	FAM227B	196951
chr15	50171693	50171694	rs3803363	C	T	ENST00000558203	92	ATP8B4	79895
chr15	78294388	78294389	rs79991040	A	T	ENST00000491479	92	TBC1D2B	23102
chr16	2014953	2014954	rs2302176	C	T	ENST00000343262	92	RPS2	6187
chr16	52581423	52581424	rs12930156	C	T	ENST00000563091	92	TOX3	27324
chr16	81040960	81040961	rs185565577	G	A	ENST00000568445	92	CENPN	55839
chr16	89211661	89211662	rs140859425	C	G	ENST00000537155	92	ACSF3	197322
chr17	15943330	15943331	rs11657160	G	C	ENST00000580617	92	NCOR1	9611
chr17	73982126	73982127	rs8073730	T	A	ENST00000585710	92	TEN1	100134934
chr10	102890420	102890421	rs1111350	G	A	ENST00000463716	94	TLX1	3195
chr10	13685550	13685551	rs4626964	A	G	ENST00000600249	94	RP11-295P9.3	347731
chr1	113933277	113933278	rs6683335	C	A	ENST00000369617	94	MAGI3	260425
chr12	27199179	27199180	rs1388659	G	A	ENST00000544998	94	MED21	9412
chr15	40283273	40283274	rs11853517	G	A	ENST00000558629	94	EIF2AK4	440275
chr16	82203704	82203705	rs2303265	A	C	ENST00000563100	94	MPHOSPH6	10200
chr18	7566686	7566687	rs184962336	G	A	ENST00000580170	94	PTPRM	5797
chr19	18047154	18047155	rs138010934	G	C	ENST00000596123	94	CCDC124	115098
chr19	3366453	3366454	rs117223584	C	T	ENST00000341919	94	NFIC	4782
chr20	45061798	45061799	rs56731475	C	T	ENST00000445496	94	ELMO2	63916
chr11	117162615	117162616	rs185508334	C	T	ENST00000509916	98	BACE1	23621
chr11	129978598	129978599	rs6590443	C	G	ENST00000461918	98	APLP2	334
chr11	16813177	16813178	rs150048898	C	T	ENST00000332954	98	PLEKHA7	144100
chr1	117638695	117638696	rs1289665	G	A	ENST00000427271	98	TTF2	8458
chr11	20805117	20805118	rs2280362	C	T	ENST00000524738	98	NELL1	4745
chr11	26563394	26563395	rs11029601	T	C	ENST00000529242	98	ANO3	63982
chr12	1800427	1800428	rs34838984	G	A	ENST00000540974	98	ADIPOR2	79602
chr12	46661386	46661387	rs1060735	A	G	ENST00000552197	98	SLC38A1	81539
chr12	6860420	6860421	rs12301528	T	C	ENST00000564181	98	MLF2	8079
chr1	32155471	32155472	rs11589051	G	A	ENST00000529928	98	COL16A1	1307
chr11	121425850	121425851	rs77361418	C	T	ENST00000529445	99	SORL1	6653
chr11	57004576	57004577	rs11544374	C	T	ENST00000606794	99	APLNR	187
chr11	57334677	57334678	rs61886733	T	C	ENST00000526659	99	UBE2L6	9246
chr12	23891341	23891342	rs7966642	G	A	ENST00000535530	99	SOX5	6660
chr12	31882207	31882208	rs7978407	G	A	ENST00000281471	99	AMN1	196394
chr12	77157784	77157785	rs191208126	C	G	ENST00000546778	99	ZDHHC17	23390
chr13	28003996	28003997	rs9581848	C	T	ENST00000439403	99	GTF3A	2971
chr14	21525882	21525883	rs12434982	T	C	ENST00000308227	99	RNASE8	122665
chr16	85942495	85942496	rs305079	T	C	ENST00000566369	99	IRF8	3394
chr16	8807570	8807571	rs12447079	C	T	ENST00000567812	99	ABAT	18
chr10	91461267	91461268	rs9325444	T	G	ENST00000394289	100	KIF20B	9585
chr11	77820672	77820673	rs1789032	T	C	ENST00000526849	100	ALG8	79053
chr1	203819202	203819203	rs11240605	A	G	ENST00000488411	100	ZC3H11A	9877
chr15	91520098	91520099	rs8037254	A	G	ENST00000559326	100	PRC1	9055
chr16	783155	783156	rs61112891	G	C	ENST00000569604	100	HAGHL	84264
chr2	183988983	183988984	rs2705719	C	G	ENST00000295119	100	NUP35	129401
chr2	1844651	1844652	rs7425544	C	T	ENST00000399157	100	MYT1L	23040
chr22	22039862	22039863	rs396913	A	C	ENST00000446951	100	PPIL2	23759
chr2	241533558	241533559	rs17846971	C	T	ENST00000465943	100	CAPN10	11132
chr3	39322664	39322665	rs938203	A	G	ENST00000541347	100	CX3CR1	1524
chr10	5683669	5683670	rs78387420	G	A	ENST00000493897	106	ASB13	79754
chr1	13910151	13910152	rs12031781	C	T	ENST00000376057	106	PDPN	10630
chr1	213124764	213124765	rs114232740	A	G	ENST00000493155	106	VASH2	79805
chr12	53681146	53681147	rs145243776	A	G	ENST00000549154	106	ESPL1	9700
chr14	64932111	64932112	rs1256147	G	C	ENST00000394718	106	AKAP5	9495
chr14	71374281	71374282	rs146815725	G	A	ENST00000554292	106	PCNX	22990
chr19	11406951	11406952	rs374409	A	G	ENST00000337994	106	TSPAN16	26526
chr19	18197634	18197635	rs436857	G	A	ENST00000597416	106	IL12RB1	3594
chr22	19885547	19885548	rs12169091	G	T	ENST00000475995	106	TXNRD2	10587
chr3	122843019	122843020	rs836854	T	C	ENST00000472319	106	PDIA5	10954
chr11	103153862	103153863	rs598845	A	G	ENST00000528670	116	DYNC2H1	79659
chr11	64516476	64516477	rs555974	T	G	ENST00000483742	116	PYGM	5837
chr11	66336183	66336184	rs17147749	C	G	ENST00000310325	116	CTSF	8722
chr12	56106311	56106312	rs114620214	G	A	ENST00000452168	116	ITGA7	3679
chr13	114138621	114138622	rs2260800	A	G	ENST00000465938	116	DCUN1D2	55208
chr14	60723364	60723365	rs7147512	G	A	ENST00000531937	116	PPM1A	5494
chr16	28620533	28620534	rs4149381	T	G	ENST00000395607	116	SULT1A1	6817
chr1	86046560	86046561	rs2297140	C	A	ENST00000451137	116	CYR61	3491
chr1	87170416	87170417	rs58494650	C	T	ENST00000535010	116	SH3GLB1	51100
chr2	102758115	102758116	rs956730	G	A	ENST00000450319	116	IL1R1	3554
chr10	46168345	46168346	rs76029685	G	A	ENST00000335258	117	ZFAND4	93550
chr10	6186764	6186765	rs118099920	G	A	ENST00000536985	117	PFKFB3	5209
chr1	171939379	171939380	rs151227382	A	G	ENST00000523513	117	DNM3	26052
chr11	77184657	77184658	rs115790932	A	C	ENST00000533568	117	PAK1	5058
chr12	27081872	27081873	rs2029310	G	A	ENST00000538748	117	ASUN	55726
chr1	31381725	31381726	rs186406831	C	T	ENST00000339394	117	SDC3	9672
chr1	44132073	44132074	rs115819330	G	A	ENST00000472265	117	KDM4A	9682
chr14	69765141	69765142	rs2331959	G	A	ENST00000553740	117	GALNT16	57452
chr16	89211452	89211453	rs72817500	G	A	ENST00000537155	117	ACSF3	197322
chr17	17876010	17876011	rs11078408	A	G	ENST00000582416	117	LRRC48	83450
chr10	103874821	103874822	rs144266522	A	C	ENST00000361198	118	LDB1	8861
chr11	69066623	69066624	rs117385139	G	C	ENST00000544781	118	MYEOV	26579
chr12	54853504	54853505	rs112384337	C	T	ENST00000552336	118	GTSF1	121355
chr13	113745401	113745402	rs41306043	C	T	ENST00000491028	118	MCF2L	23263
chr13	75877075	75877076	rs7330358	A	C	ENST00000478591	118	TBC1D4	9882
chr16	11350154	11350155	rs33977706	C	A	ENST00000332029	118	SOCS1	8651
chr16	6823928	6823929	rs182368526	A	T	ENST00000547338	118	RBFOX1	54715
chr16	85932651	85932652	rs56177354	C	T	ENST00000565552	118	IRF8	3394
chr17	46126264	46126265	rs8065797	C	G	ENST00000585062	118	NFE2L1	4779
chr19	6378951	6378952	rs1806615	A	G	ENST00000597721	118	PSPN	5623
chr11	7652033	7652034	rs11823260	T	A	ENST00000534409	121	PPFIBP2	8495
chr11	7694853	7694854	rs4237758	A	G	ENST00000299498	121	CYB5R2	51700
chr12	14572266	14572267	rs12579921	A	G	ENST00000536279	121	ATF7IP	55729
chr12	22489255	22489256	rs7970051	C	G	ENST00000540824	121	ST8SIA1	6489
chr17	18907672	18907673	rs885675	G	C	ENST00000345041	121	FAM83G	644815
chr18	3453651	3453652	rs2238535	C	T	ENST00000549468	121	TGIF1	7050
chr19	54611733	54611734	rs75622830	A	G	ENST00000480713	121	NDUFA3	4696
chr2	50733957	50733958	rs7571753	T	C	ENST00000462791	121	NRXN1	9378
chr4	38784732	38784733	rs113588825	G	A	ENST00000507953	121	TLR10	81793
chr4	83763856	83763857	rs4645207	T	G	ENST00000515749	121	SEC31A	22872
chr10	123687281	123687282	rs77778376	G	C	ENST00000543447	135	ATE1	11101
chr10	79629084	79629085	rs1248656	G	A	ENST00000475613	135	DLG5	9231
chr11	118947865	118947866	rs59351723	G	A	ENST00000534551	135	VPS11	55823
chr1	180601005	180601006	rs4651075	A	G	ENST00000367590	135	XPR1	9213
chr11	83436134	83436135	rs146478303	A	C	ENST00000530800	135	DLG2	1740
chr1	183622313	183622314	rs6661715	A	G	ENST00000308641	135	APOBEC4	403314
chr1	23886150	23886151	rs16828576	C	T	ENST00000374561	135	ID3	3399
chr12	48499130	48499131	rs2408955	G	T	ENST00000549003	135	PFKM	5213
chr12	53646368	53646369	rs6580938	T	G	ENST00000552097	135	MFSD5	84975
chr12	92536825	92536826	rs709222	G	T	ENST00000548552	135	C12orf79	54777
chr16	1843899	1843900	rs35587190	G	A	ENST00000215539	135	IGFALS	3483
chr16	19534998	19534999	rs72767516	C	T	ENST00000396212	135	CCP110	9738
chr16	19619246	19619247	rs115034973	G	C	ENST00000540101	135	C16orf62	57020
chr16	4898516	4898517	rs1827983	G	C	ENST00000590769	135	UBN1	29855
chr16	67572232	67572233	rs113729483	G	T	ENST00000566815	135	FAM65A	79567
chr17	74310906	74310907	rs73996318	A	G	ENST00000592474	135	PRPSAP1	5635
chr17	79630277	79630278	rs12325955	C	T	ENST00000571224	135	PDE6G	5148
chr18	580232	580233	rs114718982	A	T	ENST00000327228	135	CETN1	1068
chr19	55155475	55155476	rs12974517	G	A	ENST00000461839	135	LILRB4	11006
chr19	57946923	57946924	rs56241253	G	C	ENST00000600697	135	ZNF749	388567
chr14	70236599	70236600	rs45527638	A	G	ENST00000556330	136	SRSF5	6430
chr1	53792935	53792936	rs114458952	A	G	ENST00000465675	136	LRP8	7804
chr16	4408587	4408588	rs112577226	C	T	ENST00000570779	136	CORO7	79585
chr17	26926159	26926160	rs118071028	C	A	ENST00000578479	136	SPAG5	10615
chr17	34305163	34305164	rs11080369	A	C	ENST00000483259	136	CCL16	6360
chr17	57158387	57158388	rs112933880	T	C	ENST00000581468	136	TRIM37	4591
chr19	40785682	40785683	rs75018496	C	G	ENST00000416994	136	AKT2	208
chr19	43382712	43382713	rs10416386	C	T	ENST00000595930	136	PSG1	5669
chr19	49956890	49956891	rs17206895	T	G	ENST00000597415	136	PIH1D1	55011
chr2	44004098	44004099	rs17031494	T	G	ENST00000378587	136	DYNC2LI1	51626
chr10	5446941	5446942	rs4881435	C	T	ENST00000380419	148	TUBAL3	79861
chr12	113603335	113603336	rs150809033	A	G	ENST00000550016	148	DDX54	79039
chr1	26633332	26633333	rs59770825	T	G	ENST00000450041	148	UBXN11	91544
chr16	110826	110827	rs35497622	T	A	ENST00000493647	148	RHBDF1	64285
chr16	27244547	27244548	rs28456036	A	G	ENST00000562039	148	NSMCE1	197370
chr16	57054477	57054478	rs149959798	A	G	ENST00000539144	148	NLRC5	84166
chr17	2266708	2266709	rs2003969	T	C	ENST00000570431	148	SGSM2	9905
chr17	33951749	33951750	rs74437884	T	A	ENST00000588116	148	AP2B1	163
chr17	79620576	79620577	rs2071451	G	T	ENST00000571004	148	PDE6G	5148
chr19	14142412	14142413	rs74400983	C	T	ENST00000263379	148	IL27RA	9466
chr10	62540062	62540063	rs2448344	T	A	ENST00000373809	151	CDK1	983
chr11	124806459	124806460	rs12294326	G	A	ENST00000298251	151	HEPACAM	220296
chr11	21305056	21305057	rs1670653	G	A	ENST00000529218	151	NELL1	4745
chr11	31832366	31832367	rs56139994	C	T	ENST00000379109	151	PAX6	5080
chr1	167487998	167487999	rs16859125	T	A	ENST00000392122	151	CD247	919
chr12	51814035	51814036	rs6580834	A	G	ENST00000548352	151	SLC4A8	9498
chr12	56335220	56335221	rs113992488	A	G	ENST00000551585	151	DGKA	1606
chr13	96086009	96086010	rs3751334	A	G	ENST00000376873	151	CLDN10	9071
chr15	42837496	42837497	rs41315252	A	G	ENST00000562868	151	LRRC57	255252
chr15	90792939	90792940	rs34255732	C	A	ENST00000561573	151	RP11-697E2.6	441061
chr10	15001281	15001282	rs34021689	C	A	ENST00000477770	157	MEIG1	644890
chr1	112046539	112046540	rs1544224	A	G	ENST00000241356	157	ADORA3	140
chr11	121427567	121427568	rs73595249	G	A	ENST00000524873	157	SORL1	6653
chr11	70797335	70797336	rs10793411	T	C	ENST00000460048	157	SHANK2	22941
chr11	73719973	73719974	rs1618727	G	A	ENST00000426995	157	UCP3	7352
chr12	26278217	26278218	rs112137728	G	C	ENST00000242728	157	BHLHE41	79365
chr1	239571363	239571364	rs2883428	A	G	ENST00000481779	157	CHRM3	1131
chr1	246094282	246094283	rs9659273	G	A	ENST00000366516	157	SMYD3	64754
chr13	103472580	103472581	rs1977401	C	T	ENST00000490317	157	BIVM	54841
chr14	105523662	105523663	rs7147439	G	A	ENST00000549990	157	GPR132	29933
chr14	68045123	68045124	rs10145859	A	G	ENST00000561370	157	PLEKHH1	57475
chr14	98229011	98229012	rs1462269	T	C	ENST00000555187	157	RP11-204N11.1	7306
chr17	17140296	17140297	rs1708629	G	A	ENST00000285071	157	FLCN	201163
chr18	71982891	71982892	rs8086424	C	A	ENST00000579455	157	C18orf63	644041
chr19	19773884	19773885	rs112396664	C	T	ENST00000455627	157	ATP13A1	57130
chr19	3113304	3113305	rs1682811	G	C	ENST00000587636	157	GNA11	2767
chr19	4304854	4304855	rs62129299	A	G	ENST00000601815	157	FSD1	79187
chr20	1448574	1448575	rs6033860	A	G	ENST00000381658	157	NSFL1C	55968
chr20	44443206	44443207	rs114194624	C	T	ENST00000496085	157	UBE2C	11065
chr2	10085498	10085499	rs891502	T	C	ENST00000405379	157	GRHL1	29841
chr1	10003228	10003229	rs7535945	G	A	ENST00000377223	159	LZIC	84328
chr1	179457964	179457965	rs28422100	A	G	ENST00000600581	159	AL160286.1	278
chr11	862504	862505	rs56005156	T	C	ENST00000529566	159	TSPAN4	7106
chr1	209824898	209824899	rs3753522	G	A	ENST00000415782	159	LAMB3	3914
chr12	130822273	130822274	rs187038591	T	C	ENST00000245255	159	PIWIL1	9271
chr1	236767963	236767964	rs74146332	G	T	ENST00000366582	159	HEATR1	55127
chr14	74119713	74119714	rs75122484	T	C	ENST00000540526	159	DNAL1	83544
chr15	42282241	42282242	rs28538627	G	A	ENST00000551073	159	PLA2G4E	123745
chr15	63836665	63836666	rs75392154	G	A	ENST00000559711	159	USP3	9960
chr15	70343685	70343686	rs189783802	A	C	ENST00000559608	159	TLE3	7090
chr15	79290767	79290768	rs11633802	T	C	ENST00000560943	159	RASGRF1	5923
chr15	80987485	80987486	rs112654755	A	C	ENST00000258884	159	ABHD17C	51322
chr17	34325247	34325248	rs41356845	G	C	ENST00000394506	159	CCL15	6359
chr17	40738609	40738610	rs55985470	T	C	ENST00000590035	159	FAM134C	162427
chr18	67872777	67872778	rs283230	C	T	ENST00000581161	159	RTTN	25914
chr19	1451447	1451448	rs8113441	G	A	ENST00000535453	159	APC2	10297
chr19	45457683	45457684	rs10426750	G	C	ENST00000588855	159	CLPTM1	1209
chr19	51472387	51472388	rs28665094	C	T	ENST00000376851	159	KLK6	5653
chr20	45629940	45629941	rs3746492	G	A	ENST00000458636	159	EYA2	2139
chr2	178257213	178257214	rs3813259	G	A	ENST00000264167	159	AGPS	8540
chr10	43633774	43633775	rs72783205	A	C	ENST00000374464	160	CSGALNACT2	55454
chr12	8185139	8185140	rs3759279	C	T	ENST00000162391	160	FOXJ2	55810
chr1	36863653	36863654	rs60673492	T	C	ENST00000315732	160	LSM10	84967
chr16	21314212	21314213	rs56230025	C	T	ENST00000219599	160	CRYM	1428
chr16	86575991	86575992	rs55782369	G	T	ENST00000562096	160	MTHFSD	64779
chr17	75208637	75208638	rs9912398	G	A	ENST00000588721	160	SEC14L1	6397
chr18	43913771	43913772	rs182736391	C	T	ENST00000587853	160	RNF165	494470
chr19	42830236	42830237	rs111536758	A	T	ENST00000251268	160	MEGF8	1954
chr20	25667753	25667754	rs6138638	G	A	ENST00000376436	160	ZNF337	26152
chr20	3296897	3296898	rs6051736	T	C	ENST00000498079	160	C20orf194	25943
chr1	15256135	15256136	rs7512460	C	T	ENST00000376028	161	KAZN	23254
chr11	6628740	6628741	rs3741271	A	C	ENST00000524735	161	ILK	3611
chr1	19282031	19282032	rs74957812	T	C	ENST00000416166	161	IFFO2	126917
chr11	9810590	9810591	rs360133	G	A	ENST00000532095	161	SBF2	81846
chr14	72887526	72887527	rs8003581	T	A	ENST00000553690	161	RGS6	9628
chr15	79237179	79237180	rs1036937	C	A	ENST00000530010	161	CTSH	1512
chr15	86226919	86226920	rs1861858	T	C	ENST00000558092	161	AKAP13	11214
chr19	22952945	22952946	rs12980509	T	C	ENST00000397104	161	ZNF99	7652
chr21	44489976	44489977	rs2851392	G	T	ENST00000544202	161	CBS	875
chr2	183982427	183982428	rs72892638	G	T	ENST00000455063	161	NUP35	129401
chr11	108333535	108333536	rs17108024	C	T	ENST00000527531	167	C11orf65	160140
chr11	8710510	8710511	rs10840112	C	T	ENST00000531102	167	RPL27A	6157
chr12	104522557	104522558	rs35142441	C	T	ENST00000550189	167	NFYB	4801
chr12	131311628	131311629	rs112850087	G	A	ENST00000344271	167	STX2	2054
chr17	27043558	27043559	rs61324630	T	A	ENST00000481501	167	RAB34	83871
chr17	42523457	42523458	rs117511564	C	T	ENST00000586265	167	GPATCH8	23131
chr17	46970508	46970509	rs1800632	G	A	ENST00000504591	167	ATP5G1	516
chr17	74162996	74162997	rs2278826	A	G	ENST00000591615	167	RNF157	114804
chr18	59992353	59992354	rs116880149	C	T	ENST00000269485	167	TNFRSF11A	8792
chr19	10450666	10450667	rs17000699	T	C	ENST00000160262	167	ICAM3	3385
chr10	28492333	28492334	rs10740784	T	C	ENST00000474731	172	MPP7	143098
chr10	70091650	70091651	rs28365926	G	C	ENST00000461310	172	HNRNPH3	3189
chr11	118213631	118213632	rs2239695	C	T	ENST00000300692	172	CD3D	915
chr1	40535066	40535067	rs3131664	T	C	ENST00000461993	172	CAP1	10487
chr17	45000735	45000736	rs12150668	C	T	ENST00000570879	172	GOSR2	9570
chr18	43684560	43684561	rs72903449	C	A	ENST00000593165	172	HAUS1	115106
chr2	214015304	214015305	rs2197025	A	G	ENST00000433134	172	IKZF2	22807
chr2	222302388	222302389	rs56131882	T	C	ENST00000495693	172	EPHA4	2043
chr2	231042801	231042802	rs2241525	C	T	ENST00000489597	172	SP110	3431
chr5	128300993	128300994	rs2577537	A	G	ENST00000262462	172	SLC27A6	28965
chr11	125891593	125891594	rs117272411	G	A	ENST00000534661	176	CDON	50937
chr11	2906803	2906804	rs143992355	C	T	ENST00000380725	176	CDKN1C	1028
chr1	147955595	147955596	rs190191001	T	C	ENST00000539781	176	PPIAL4A	164022
chr1	153390244	153390245	rs4845348	T	C	ENST00000329256	176	S100A7A	338324
chr11	66725639	66725640	rs143006278	G	A	ENST00000534194	176	PC	5091
chr1	207943210	207943211	rs111750965	G	A	ENST00000488596	176	CD46	4179
chr12	94676444	94676445	rs1681866	C	T	ENST00000547927	176	RP11-1105G2.3	6513
chr1	6100854	6100855	rs4908494	G	A	ENST00000472700	176	KCNAB2	8514
chr16	4393375	4393376	rs2289303	A	C	ENST00000573236	176	PAM16	51025
chr18	77496177	77496178	rs637103	G	A	ENST00000585951	176	CTDP1	9150
chr10	1034102	1034103	rs41294842	C	T	ENST00000381466	179	AL359878.1	11249
chr10	134165290	134165291	rs2261222	C	G	ENST00000472556	179	LRRC27	80313
chr1	113159729	113159730	rs7415988	G	T	ENST00000485753	179	ST7L	54879
chr11	132081872	132081873	rs3824870	G	A	ENST00000482316	179	NTM	50863
chr11	534196	534197	rs41258054	C	T	ENST00000397594	179	HRAS	3265
chr1	20990904	20990905	rs10799659	G	A	ENST00000493818	179	KIF17	57576
chr12	52758227	52758228	rs17657396	C	T	ENST00000544265	179	KRT85	3891
chr13	103453665	103453666	rs74839665	T	C	ENST00000481069	179	BIVM	54841
chr13	42714710	42714711	rs4941417	C	T	ENST00000498255	179	DGKH	160851
chr16	18887806	18887807	rs10852222	C	T	ENST00000563235	179	SMG1	23049
chr10	88126055	88126056	rs11202000	T	G	ENST00000327946	180	GRID1	2894
chr11	108637861	108637862	rs1462787	A	G	ENST00000534439	180	DDX10	1662
chr11	120905770	120905771	rs2000526	T	C	ENST00000524726	180	TBCEL	219899
chr11	20135749	20135750	rs10833247	G	A	ENST00000528923	180	NAV2	89797
chr11	22214902	22214903	rs12792259	G	C	ENST00000324559	180	ANO5	203859
chr1	207277427	207277428	rs72742919	G	A	ENST00000367070	180	C4BPA	722
chr13	113776948	113776949	rs3211717	C	A	ENST00000409306	180	F10	2159
chr14	64970883	64970884	rs142933020	G	A	ENST00000554015	180	ZBTB1	22890
chr15	34113098	34113099	rs187021980	T	G	ENST00000557931	180	RYR3	6263
chr17	53013594	53013595	rs17745183	G	T	ENST00000570623	180	TOM1L1	10040
chr10	14564406	14564407	rs7910918	C	T	ENST00000475858	182	FAM107B	83641
chr11	68377601	68377602	rs7104877	A	C	ENST00000530734	182	PPP6R3	55291
chr1	204977755	204977756	rs2595969	T	C	ENST00000503221	182	NFASC	23114
chr12	29650801	29650802	rs75881392	T	G	ENST00000318184	182	OVCH1	341350
chr12	48179346	48179347	rs1006476	C	T	ENST00000549883	182	HDAC7	51564
chr1	24882420	24882421	rs6689331	C	T	ENST00000374392	182	NCMAP	400746
chr14	24464124	24464125	rs4982834	T	C	ENST00000560276	182	DHRS4L2	317749
chr1	42924693	42924694	rs72637933	C	T	ENST00000469615	182	PPCS	79717
chr14	60337866	60337867	rs7144589	G	A	ENST00000267484	182	RTN1	6252
chr1	54357658	54357659	rs10749694	G	A	ENST00000529589	182	DIO1	1733
chr10	17026009	17026010	rs2291523	A	C	ENST00000438254	185	CUBN	8029
chr1	109656980	109656981	rs586530	T	C	ENST00000490758	185	KIAA1324	57535
chr11	118942927	118942928	rs685044	G	A	ENST00000526829	185	VPS11	55823
chr1	154514202	154514203	rs41313910	C	G	ENST00000462871	185	TDRD10	126668
chr11	7695254	7695255	rs4536203	T	C	ENST00000533558	185	CYB5R2	51700
chr12	106995135	106995136	rs7295853	G	C	ENST00000536688	185	RFX4	5992
chr14	24881985	24881986	rs36012880	T	C	ENST00000554505	185	NYNRIN	57523
chr14	81302495	81302496	rs111347550	C	A	ENST00000554502	185	CEP128	145508
chr15	66263373	66263374	rs333557	C	T	ENST00000455812	185	MEGF11	84465
chr1	61817937	61817938	rs3736758	C	G	ENST00000482020	185	NFIA	4774
chr10	105792538	105792539	rs41302703	A	G	ENST00000433822	188	COL17A1	1308
chr1	103573546	103573547	rs6691654	G	A	ENST00000427239	188	COL11A1	1301
chr11	124972517	124972518	rs2155664	A	G	ENST00000528724	188	TMEM218	219854
chr11	134177274	134177275	rs2510356	C	T	ENST00000455971	188	GLB1L3	112937
chr11	8285123	8285124	rs2071458	A	C	ENST00000524379	188	LMO1	4004
chr12	107350375	107350376	rs2041893	C	G	ENST00000547081	188	C12orf23	90488
chr1	33318162	33318163	rs11580896	T	G	ENST00000527692	188	S100PBP	64766
chr14	103411856	103411857	rs10136124	C	T	ENST00000558867	188	CDC42BPB	9578
chr1	41488721	41488722	rs11209368	T	G	ENST00000359345	188	SLFNL1	200172
chr14	25103661	25103662	rs7144366	T	C	ENST00000216341	188	GZMB	3002
chr14	73822665	73822666	rs4903109	C	G	ENST00000454166	188	NUMB	8650
chr16	88946632	88946633	rs118162688	C	T	ENST00000563920	188	CBFA2T3	863
chr16	89214163	89214164	rs111373667	C	G	ENST00000393145	188	ACSF3	197322
chr17	4870892	4870893	rs4790718	G	A	ENST00000573805	188	SPAG7	9552
chr17	73614967	73614968	rs7226367	G	A	ENST00000577785	188	MYO15B	80022
chr19	10253760	10253761	rs78333947	G	A	ENST00000593049	188	DNMT1	1786
chr19	12983366	12983367	rs2242515	G	C	ENST00000589765	188	HOOK2	29911
chr19	39225857	39225858	rs45468197	T	C	ENST00000597987	188	CAPN12	147968
chr19	3970434	3970435	rs3760895	G	A	ENST00000601824	188	DAPK3	1613
chr19	852103	852104	rs740021	C	A	ENST00000263621	188	ELANE	1991
chr10	64576316	64576317	rs150902	G	C	ENST00000411732	190	EGR2	1959
chr11	57996580	57996581	rs112754394	T	C	ENST00000316770	190	OR10Q1	219960
chr1	23908175	23908176	rs78293958	G	T	ENST00000477916	190	MDS2	259283
chr15	47631074	47631075	rs34282646	G	C	ENST00000560636	190	SEMA6D	80031
chr17	20921844	20921845	rs117843447	T	C	ENST00000577610	190	USP22	23326
chr17	73586232	73586233	rs62089225	C	G	ENST00000578564	190	MYO15B	80022
chr1	90460481	90460482	rs57210746	C	A	ENST00000394583	190	ZNF326	284695
chr19	19377715	19377716	rs2074298	C	G	ENST00000590431	190	TM6SF2	53345
chr19	41100623	41100624	rs35669602	C	T	ENST00000599016	190	LTBP4	8425
chr2	19556867	19556868	rs45452294	T	C	ENST00000536433	190	OSR1	130497
chr1	152647578	152647579	rs1930126	T	C	ENST00000368783	193	LCE2C	353140
chr1	156566490	156566491	rs4661052	A	G	ENST00000498641	193	GPATCH4	54865
chr1	169455434	169455435	rs2056926	G	C	ENST00000236137	193	SLC19A2	10560
chr11	7670248	7670249	rs4237757	A	G	ENST00000528929	193	PPFIBP2	8495
chr1	207497810	207497811	rs28371601	A	G	ENST00000465534	193	CD55	1604
chr12	100709142	100709143	rs76848511	C	T	ENST00000550251	193	SCYL2	55681
chr15	91426732	91426733	rs79596457	G	C	ENST00000416779	193	FES	2242
chr16	15781091	15781092	rs55734390	G	T	ENST00000574109	193	NDE1	54820
chr17	1945040	1945041	rs7216804	A	G	ENST00000263084	193	DPH1	1801
chr17	41888746	41888747	rs59044152	A	G	ENST00000486600	193	MPP3	4356
chr12	104982428	104982429	rs1704894	T	C	ENST00000549016	198	CHST11	50515
chr12	70732744	70732745	rs79482870	T	G	ENST00000548338	198	CNOT2	4848
chr12	8309432	8309433	rs7307734	G	A	ENST00000396570	198	ZNF705A	440077
chr14	21152534	21152535	rs45591635	G	T	ENST00000336811	198	ANG	283
chr14	50862992	50862993	rs4901030	T	C	ENST00000531052	198	CDKL1	8814
chr15	100802394	100802395	rs28587707	G	T	ENST00000560486	198	ADAMTS17	170691
chr1	55446663	55446664	rs2253467	G	C	ENST00000371268	198	TMEM61	199964
chr16	87739488	87739489	rs9937123	G	A	ENST00000446344	198	FLJ00104	79068
chr17	68049372	68049373	rs11652259	C	T	ENST00000591891	198	KCNJ16	3773
chr19	1528138	1528139	rs62128480	C	T	ENST00000588292	198	PLK5	126520
chr1	1311077	1311078	rs2649592	G	T	ENST00000338338	202	AURKAIP1	54998
chr1	179924110	179924111	rs78339243	G	A	ENST00000491495	202	CEP350	9857
chr13	48827809	48827810	rs9285166	T	G	ENST00000607866	202	ITM2B	9445
chr14	68286294	68286295	rs7149482	C	T	ENST00000479335	202	RAD51B	5890
chr15	59665396	59665397	rs56016418	C	T	ENST00000560394	202	FAM81A	145773
chr1	84465035	84465036	rs575633	G	T	ENST00000474957	202	TTLL7	79739
chr19	37946179	37946180	rs1015849	G	A	ENST00000589833	202	ZNF569	148266
chr2	178417944	178417945	rs12988366	G	T	ENST00000408939	202	TTC30B	150737
chr2	231038028	231038029	rs13025520	G	A	ENST00000477068	202	SP110	3431
chr2	233352329	233352330	rs138506831	G	A	ENST00000482346	202	ECEL1	9427
chr10	121347519	121347520	rs72840745	A	C	ENST00000369086	203	TIAL1	7073
chr10	1282390	1282391	rs35441889	T	C	ENST00000469464	203	ADARB2	105
chr12	21607513	21607514	rs10770813	T	C	ENST00000538072	203	PYROXD1	79912
chr12	52761468	52761469	rs1732276	A	C	ENST00000257901	203	KRT85	3891
chr12	9102924	9102925	rs10842598	A	C	ENST00000538029	203	KLRG1	10219
chr14	77762647	77762648	rs79509556	C	T	ENST00000557675	203	POMT2	29954
chr17	49302788	49302789	rs116266995	T	G	ENST00000415868	203	MBTD1	54799
chr18	77676164	77676165	rs148467522	G	A	ENST00000590895	203	PQLC1	80148
chr19	37689707	37689708	rs28374753	A	G	ENST00000586320	203	ZNF585B	92285
chr19	54042245	54042246	rs116988642	A	G	ENST00000513999	203	ZNF331	55422
chr10	125699989	125699990	rs11493074	G	A	ENST00000368854	206	CPXM2	119587
chr11	1313194	1313195	rs12280761	T	C	ENST00000528719	206	TOLLIP	54472
chr11	60623650	60623651	rs7931575	G	A	ENST00000332539	206	PTGDR2	11251
chr11	60772089	60772090	rs2237997	C	T	ENST00000538288	206	CD6	923
chr1	161676556	161676557	rs1538972	G	A	ENST00000236938	206	FCRLA	84824
chr11	73363279	73363280	rs59610227	C	G	ENST00000426191	206	PLEKHB1	58473
chr1	27097514	27097515	rs76490152	A	G	ENST00000430799	206	ARID1A	8289
chr14	50830488	50830489	rs11570801	G	A	ENST00000528197	206	CDKL1	8814
chr16	55423406	55423407	rs112580390	T	A	ENST00000570308	206	MMP2	4313
chr16	74999502	74999503	rs73609906	A	C	ENST00000568462	206	WDR59	79726
chr10	101292482	101292483	rs10883372	T	A	ENST00000344586	208	NKX2-3	159296
chr10	126293977	126293978	rs3740541	A	G	ENST00000486535	208	LHPP	64077
chr11	10514706	10514707	rs1001118	A	G	ENST00000533116	208	AMPD3	272
chr11	12278181	12278182	rs2279615	A	G	ENST00000526604	208	MICAL2	9645
chr1	171303457	171303458	rs45496195	C	A	ENST00000480136	208	FMO4	2329
chr12	8026288	8026289	rs7309059	A	G	ENST00000535383	208	SLC2A14	144195
chr1	44078603	44078604	rs10890267	A	G	ENST00000477970	208	PTPRF	5792
chr14	67609926	67609927	rs79798558	G	T	ENST00000557678	208	GPHN	10243
chr15	101149960	101149961	rs113203376	C	T	ENST00000561192	208	ASB7	140460
chr16	88926387	88926388	rs28444630	C	T	ENST00000563514	208	TRAPPC2L	51693
chr10	1282375	1282376	rs142289019	T	C	ENST00000469464	218	ADARB2	105
chr11	1280535	1280536	rs74046280	A	C	ENST00000527802	218	MUC5B	727897
chr1	156879531	156879532	rs41273207	C	T	ENST00000482505	218	PEAR1	375033
chr12	18242857	18242858	rs17469935	C	G	ENST00000536890	218	RERGL	79785
chr12	52407062	52407063	rs2701133	G	A	ENST00000552508	218	GRASP	160622
chr12	57869446	57869447	rs2277318	T	C	ENST00000549133	218	MARS	4141
chr12	69202579	69202580	rs2279744	T	G	ENST00000539479	218	MDM2	4193
chr14	104195609	104195610	rs2295148	T	C	ENST00000602552	218	ZFYVE21	79038
chr14	35005869	35005870	rs12883981	G	A	ENST00000554792	218	EAPP	55837
chr14	91708885	91708886	rs1815254	C	A	ENST00000553725	218	CTD-2547L24.3	138050
chr15	77548112	77548113	rs58792939	C	G	ENST00000565820	218	PEAK1	79834
chr17	40441013	40441014	rs74875201	G	A	ENST00000478897	218	STAT5A	6776
chr17	46048156	46048157	rs2525084	A	G	ENST00000579853	218	CDK5RAP3	80279
chr17	77077320	77077321	rs113551164	A	T	ENST00000583646	218	ENGASE	64772
chr17	79934901	79934902	rs41283357	G	C	ENST00000581484	218	ASPSCR1	79058
chr17	80110393	80110394	rs10163482	C	A	ENST00000392346	218	CCDC57	284001
chr18	22882216	22882217	rs7228176	T	C	ENST00000581869	218	ZNF521	25925
chr18	44027192	44027193	rs12454466	A	G	ENST00000592777	218	RNF165	494470
chr19	10698209	10698210	rs12979266	C	T	ENST00000590923	218	AP1M2	10053
chr19	37808584	37808585	rs7408563	G	C	ENST00000589218	218	HKR1	284459
chr10	105920660	105920661	rs10786785	A	T	ENST00000457071	220	WDR96	80217
chr10	60273120	60273121	rs7100474	T	C	ENST00000373886	220	BICC1	80114
chr11	64502518	64502519	rs77004138	C	A	ENST00000488071	220	RASGRP2	10235
chr1	201981353	201981354	rs56310296	T	C	ENST00000470384	220	ELF3	1999
chr1	21606782	21606783	rs212544	G	A	ENST00000473505	220	ECE1	1889
chr12	43833295	43833296	rs7959623	T	C	ENST00000395541	220	ADAMTS20	80070
chr12	56395778	56395779	rs74091467	C	T	ENST00000550065	220	SUOX	6821
chr12	6948898	6948899	rs5440	A	G	ENST00000540458	220	GNB3	2784
chr12	93862745	93862746	rs4761518	T	C	ENST00000549561	220	MRPL42	28977
chr13	111298200	111298201	rs75248725	C	T	ENST00000541239	220	CARS2	79587
chr13	21751004	21751005	rs9550717	G	C	ENST00000309594	220	MRP63	78988
chr14	35496716	35496717	rs12892114	A	C	ENST00000556992	220	SRP54	6729
chr15	93631532	93631533	rs55724589	C	T	ENST00000543599	220	RGMA	56963
chr16	30023877	30023878	rs147739189	T	A	ENST00000563378	220	DOC2A	8448
chr17	80110395	80110396	rs10163483	C	A	ENST00000392346	220	CCDC57	284001
chr19	1062040	1062041	rs4147919	C	G	ENST00000525939	220	ABCA7	10347
chr19	23258232	23258233	rs699642	G	A	ENST00000593635	220	ZNF730	100129543
chr19	3410814	3410815	rs7257029	T	C	ENST00000588839	220	NFIC	4782
chr19	39371013	39371014	rs7249675	A	G	ENST00000496069	220	SIRT2	22933
chr19	52909457	52909458	rs2245620	T	G	ENST00000448954	220	ZNF528	84436
chr1	1709633	1709634	rs141640281	G	A	ENST00000492768	225	NADK	65220
chr1	17249487	17249488	rs11576698	C	T	ENST00000467938	225	CROCC	9696
chr1	182360314	182360315	rs12403634	C	T	ENST00000417584	225	GLUL	2752
chr12	63233783	63233784	rs11174690	A	G	ENST00000547857	225	PPM1H	57460
chr12	76953814	76953815	rs12425055	C	A	ENST00000261183	225	OSBPL8	114882
chr13	76445412	76445413	rs79743879	T	G	ENST00000318245	225	C13orf45	729420
chr15	76237961	76237962	rs57127155	A	G	ENST00000569343	225	NRG4	145957
chr16	58010707	58010708	rs4784020	T	C	ENST00000569996	225	TEPP	374739
chr17	4796266	4796267	rs142172345	C	T	ENST00000571526	225	MINK1	50488
chr17	73542004	73542005	rs7502880	T	C	ENST00000583658	225	LLGL2	3993
chr11	108095033	108095034	rs117590923	G	A	ENST00000601453	228	ATM	472
chr11	62459993	62459994	rs2850597	A	G	ENST00000403098	228	BSCL2	26580
chr14	24791797	24791798	rs45442399	G	A	ENST00000560635	228	ADCY4	196883
chr1	42781358	42781359	rs2494370	A	T	ENST00000545068	228	FOXJ3	22887
chr14	36153952	36153953	rs12586757	G	A	ENST00000557638	228	RALGAPA1	253959
chr15	34655319	34655320	rs79364179	G	A	ENST00000563240	228	LPCAT4	254531
chr16	69686911	69686912	rs6499240	A	G	ENST00000563474	228	NFAT5	10725
chr17	19648218	19648219	rs56234923	T	C	ENST00000426645	228	ALDH3A1	218
chr17	39597401	39597402	rs115537799	C	T	ENST00000246646	228	KRT38	8687
chr17	40913504	40913505	rs753152	T	G	ENST00000587142	228	RAMP2	10266
chr11	31825840	31825841	rs41275156	G	T	ENST00000470027	246	PAX6	5080
chr1	207850559	207850560	rs67422482	A	G	ENST00000294997	246	CR1L	1379
chr12	109826770	109826771	rs73192510	C	T	ENST00000431443	246	MYO1H	283446
chr12	2113347	2113348	rs7298333	A	C	ENST00000537725	246	DCP1B	196513
chr15	40039894	40039895	rs7179417	C	T	ENST00000559692	246	FSIP1	161835
chr1	55341914	55341915	rs638944	T	G	ENST00000537443	246	DHCR24	1718
chr16	89809548	89809549	rs2286392	A	G	ENST00000564475	246	FANCA	2175
chr17	48601327	48601328	rs6504666	G	A	ENST00000488432	246	MYCBPAP	84073
chr17	78355917	78355918	rs11547133	G	A	ENST00000427003	246	RNF213	57674
chr17	79564099	79564100	rs112029003	C	A	ENST00000572351	246	NPLOC4	55666
chr10	116581208	116581209	rs116905900	G	T	ENST00000369248	295	FAM160B1	57700
chr10	98346221	98346222	rs1324257	A	C	ENST00000475401	295	TM9SF3	56889
chr11	68705503	68705504	rs513615	G	T	ENST00000544521	295	IGHMBP2	3508
chr1	20964327	20964328	rs2298298	A	G	ENST00000492302	295	PINK1	65018
chr1	220607728	220607729	rs190059229	T	C	ENST00000416839	295	AC096644.1	93986
chr12	51740168	51740169	rs2071453	C	A	ENST00000293636	295	CELA1	1990
chr12	8802855	8802856	rs2289383	C	T	ENST00000543467	295	MFAP5	8076
chr14	76871067	76871068	rs6574294	T	G	ENST00000509242	295	ESRRB	2103
chr1	54356112	54356113	rs61774833	C	T	ENST00000539954	295	YIPF1	54432
chr16	1583200	1583201	rs3809586	C	T	ENST00000361339	295	IFT140	9742
chr16	2261656	2261657	rs26852	A	G	ENST00000328540	295	BRICD5	283870
chr16	55359417	55359418	rs57111028	G	A	ENST00000558315	295	IRX6	79190
chr17	32908063	32908064	rs4795938	T	C	ENST00000321639	295	TMEM132E	124842
chr17	73227528	73227529	rs78010571	G	A	ENST00000582681	295	NUP85	79902
chr17	78263855	78263856	rs34801706	G	C	ENST00000573548	295	RNF213	57674
chr18	28587179	28587180	rs2047083	T	C	ENST00000584980	295	DSC3	1825
chr18	43405182	43405183	rs7245281	G	A	ENST00000389474	295	SIGLEC15	284266
chr18	61564113	61564114	rs2114379	T	C	ENST00000397996	295	SERPINB10	5273
chr19	1388319	1388320	rs7254913	G	A	ENST00000539882	295	NDUFS7	374291
chr19	48016354	48016355	rs830138	G	A	ENST00000597118	295	NAPA	8775
chr10	135084600	135084601	rs2995314	T	C	ENST00000468964	329	ADAM8	101
chr1	110052689	110052690	rs61797152	G	A	ENST00000369862	329	AMIGO1	57463
chr12	113659620	113659621	rs76097225	C	G	ENST00000552077	329	TPCN1	53373
chr1	220313852	220313853	rs3738337	G	A	ENST00000467924	329	IARS2	55699
chr12	81743936	81743937	rs12424630	C	A	ENST00000549917	329	PPFIA2	8499
chr15	91490796	91490797	rs10459678	C	T	ENST00000487875	329	UNC45A	55898
chr17	10632974	10632975	rs418557	C	T	ENST00000578345	329	TMEM220	388335
chr17	48243735	48243736	rs2412299	G	A	ENST00000511303	329	SGCA	6442
chr17	57466530	57466531	rs1376596	G	T	ENST00000582813	329	YPEL2	388403
chr19	10676318	10676319	rs147139658	G	A	ENST00000478863	329	KRI1	65095
chr10	73472692	73472693	rs11599901	G	A	ENST00000398792	331	CDH23	64072
chr11	10215173	10215174	rs11042662	C	T	ENST00000533770	331	SBF2	81846
chr11	3662891	3662892	rs72844325	G	T	ENST00000397067	331	ART5	116969
chr11	9748111	9748112	rs2645011	G	T	ENST00000534562	331	SWAP70	23075
chr1	229421901	229421902	rs237762	C	G	ENST00000489342	331	RAB4A	5867
chr1	48705390	48705391	rs11205459	G	A	ENST00000532322	331	SLC5A9	200010
chr1	93250994	93250995	rs4847217	T	C	ENST00000474806	331	EVI5	7813
chr19	50707233	50707234	rs16987402	C	T	ENST00000601313	331	MYH14	79784
chr22	20745379	20745380	rs5760821	T	A	ENST00000454608	331	USP41	373856
chr22	22280766	22280767	rs28760474	A	G	ENST00000496143	331	PPM1F	9647
chr11	73881579	73881580	rs3814724	T	A	ENST00000544293	334	C2CD3	26005
chr12	105426047	105426048	rs12818323	C	T	ENST00000548418	334	ALDH1L2	160428
chr14	68162865	68162866	rs188671033	A	G	ENST00000381346	334	RDH11	51109
chr14	92919444	92919445	rs7148860	C	A	ENST00000526482	334	SLC24A4	123041
chr15	80464883	80464884	rs28462237	C	T	ENST00000559542	334	FAH	2184
chr15	81282553	81282554	rs58931576	G	A	ENST00000261758	334	MESDC2	23184
chr16	70302033	70302034	rs62049419	G	T	ENST00000569790	334	AARS	16
chr16	8883031	8883032	rs2313581	C	T	ENST00000565837	334	PMM2	5373
chr17	3433885	3433886	rs59095675	C	G	ENST00000571005	334	TRPV3	162514
chr17	42297888	42297889	rs58392387	A	G	ENST00000527034	334	UBTF	7343
chr11	119992351	119992352	rs79697730	T	C	ENST00000524956	337	TRIM29	23650
chr11	70797515	70797516	rs143732763	T	G	ENST00000460048	337	SHANK2	22941
chr12	8833859	8833860	rs78079205	G	A	ENST00000538758	337	RIMKLB	57494
chr1	38155698	38155699	rs4653319	T	G	ENST00000464178	337	C1orf109	54955
chr14	52119035	52119036	rs34657485	G	T	ENST00000554778	337	FRMD6	122786
chr14	52479076	52479077	rs55979603	G	A	ENST00000553297	337	NID2	22795
chr16	88792096	88792097	rs4782429	A	G	ENST00000475586	337	PIEZO1	9780
chr18	10680023	10680024	rs486001	C	A	ENST00000581680	337	PIEZO2	63895
chr19	1268993	1268994	rs12980707	A	G	ENST00000593128	337	CIRBP	1153
chr19	50833316	50833317	rs148568145	A	G	ENST00000600978	337	NR1H2	7376
chr10	71714997	71714998	rs4746938	A	G	ENST00000478219	340	COL13A1	1305
chr11	18022691	18022692	rs12292490	G	T	ENST00000529151	340	SERGEF	26297
chr11	47752774	47752775	rs17788930	A	G	ENST00000525316	340	FNBP4	23360
chr11	62438497	62438498	rs11231182	G	T	ENST00000526490	340	C11orf48	79081
chr1	17279992	17279993	rs9435723	A	G	ENST00000497654	340	CROCC	9696
chr12	105604711	105604712	rs12318799	G	A	ENST00000549974	340	APPL2	55198
chr12	25054890	25054891	rs2291894	G	A	ENST00000538118	340	BCAT1	586
chr13	114471449	114471450	rs12323210	T	C	ENST00000375348	340	TMEM255B	348013
chr14	50808187	50808188	rs113252015	G	C	ENST00000534267	340	CDKL1	8814
chr14	94918787	94918788	rs55911632	A	G	ENST00000334708	340	SERPINA11	256394
chr16	1275597	1275598	rs115107568	T	C	ENST00000234798	340	TPSG1	25823
chr16	84075422	84075423	rs13339651	T	A	ENST00000299709	340	SLC38A8	146167
chr17	79037200	79037201	rs112521998	G	A	ENST00000576364	340	BAIAP2	10458
chr19	24097338	24097339	rs144184232	C	T	ENST00000525354	340	ZNF726	730087
chr19	4343184	4343185	rs62129340	T	C	ENST00000262966	340	MPND	84954
chr19	45504348	45504349	rs35577563	C	G	ENST00000221452	340	RELB	5971
chr21	41270061	41270062	rs2075718	A	G	ENST00000467565	340	PCP4	5121
chr21	44842225	44842226	rs60567075	A	C	ENST00000478426	340	SIK1	150094
chr2	218843997	218843998	rs16858524	C	A	ENST00000413280	340	TNS1	7145
chr22	21066941	21066942	rs5996656	G	T	ENST00000482030	340	PI4KA	5297
chr11	10215162	10215163	rs11042661	T	C	ENST00000533770	342	SBF2	81846
chr11	55762443	55762444	rs61888470	A	G	ENST00000278409	342	OR5F1	338674
chr12	106695365	106695366	rs2279760	G	A	ENST00000553143	342	TCP11L2	255394
chr12	110640798	110640799	rs117646453	G	A	ENST00000550748	342	IFT81	28981
chr12	21608518	21608519	rs7294351	G	A	ENST00000544187	342	PYROXD1	79912
chr1	236389453	236389454	rs12023980	T	C	ENST00000264181	342	ERO1LB	56605
chr12	50538624	50538625	rs2008537	A	G	ENST00000548930	342	CERS5	91012
chr12	88523146	88523147	rs2468220	C	T	ENST00000397838	342	CEP290	80184
chr14	39579192	39579193	rs72673317	T	A	ENST00000555425	342	SEC23A	10484
chr16	18518280	18518281	rs201190995	T	C	ENST00000569526	342	NOMO2	283820
chr12	124102215	124102216	rs7137473	G	A	ENST00000421670	348	DDX55	57696
chr12	21015045	21015046	rs4149121	C	G	ENST00000544370	348	SLCO1B3	28234
chr1	43680679	43680680	rs585275	T	A	ENST00000428122	348	WDR65	149465
chr15	68908531	68908532	rs79015583	G	A	ENST00000540068	348	CORO2B	10391
chr15	75320165	75320166	rs6495142	C	T	ENST00000562095	348	PPCDC	60490
chr1	67390998	67390999	rs3008859	G	C	ENST00000371012	348	MIER1	57708
chr17	71257671	71257672	rs7217526	C	T	ENST00000344935	348	CPSF4L	642843
chr19	11123090	11123091	rs117819913	T	A	ENST00000592604	348	SMARCA4	6597
chr19	12552274	12552275	rs12975318	T	C	ENST00000301547	348	ZNF443	10224
chr19	2099249	2099250	rs11668205	G	A	ENST00000593185	348	IZUMO4	113177
chr11	111784922	111784923	rs4252591	C	T	ENST00000533475	349	CRYAB	1410
chr1	117664763	117664764	rs41276580	A	G	ENST00000485032	349	TRIM45	80263
chr12	21590200	21590201	rs17619931	G	C	ENST00000545178	349	PYROXD1	79912
chr12	54785431	54785432	rs189350771	G	C	ENST00000338010	349	ZNF385A	25946
chr13	113744934	113744935	rs73578925	G	A	ENST00000491028	349	MCF2L	23263
chr14	21501326	21501327	rs45511794	G	A	ENST00000531638	349	RP11-998D10.1	9993
chr14	77964660	77964661	rs12434449	T	C	ENST00000471734	349	ISM2	145501
chr16	3710394	3710395	rs117973551	T	G	ENST00000575152	349	DNASE1	1773
chr19	55888553	55888554	rs10422041	T	C	ENST00000291934	349	TMEM190	147744
chr21	40693136	40693137	rs112513635	G	A	ENST00000470108	349	BRWD1	54014
chr11	124267617	124267618	rs59100928	G	A	ENST00000354597	353	OR8B3	390271
chr1	116185603	116185604	rs3010378	G	A	ENST00000310260	353	VANGL1	81839
chr11	57336110	57336111	rs145115080	A	G	ENST00000340573	353	UBE2L6	9246
chr12	19557353	19557354	rs3983592	A	G	ENST00000541908	353	AEBP2	121536
chr14	64529853	64529854	rs72718394	C	T	ENST00000555002	353	SYNE2	23224
chr14	77494681	77494682	rs12897921	G	A	ENST00000238647	353	IRF2BPL	64207
chr16	89799304	89799305	rs149733874	C	T	ENST00000569582	353	ZNF276	92822
chr17	73839472	73839473	rs9904778	C	T	ENST00000587504	353	UNC13D	201294
chr19	41104784	41104785	rs1864077	G	A	ENST00000594537	353	LTBP4	8425
chr19	53289600	53289601	rs10416670	G	A	ENST00000597124	353	ZNF600	162966
chr10	101947736	101947737	rs3808916	C	T	ENST00000421367	355	ERLIN1	10613
chr1	151010520	151010521	rs2902811	G	C	ENST00000392802	355	BNIPL	149428
chr1	166832808	166832809	rs12029367	A	G	ENST00000467021	355	TADA1	117143
chr1	169588102	169588103	rs3917699	G	A	ENST00000426706	355	SELP	6403
chr1	242048304	242048305	rs4149996	C	G	ENST00000518741	355	EXO1	9156
chr14	51111882	51111883	rs74612480	C	T	ENST00000557458	355	SAV1	60485
chr17	5185203	5185204	rs72634016	C	T	ENST00000408982	355	RABEP1	9135
chr19	35829512	35829513	rs7251526	T	C	ENST00000594125	355	CD22	933
chr2	113486879	113486880	rs112903399	A	G	ENST00000491170	355	NT5DC4	284958
chr2	1205170	1205171	rs28588002	C	A	ENST00000498321	355	SNTG2	54221
chr12	132603071	132603072	rs77592606	T	G	ENST00000475841	380	EP400NL	347918
chr1	224564373	224564374	rs11584980	C	T	ENST00000469200	380	CNIH4	29097
chr12	48576986	48576987	rs7962390	A	C	ENST00000316554	380	C12orf68	387856
chr14	37710009	37710010	rs79686334	G	A	ENST00000554114	380	MIPOL1	145282
chr15	75493838	75493839	rs78528377	A	G	ENST00000394987	380	C15orf39	56905
chr15	83331068	83331069	rs151177638	C	G	ENST00000537735	380	AP3B2	8120
chr16	2125768	2125769	rs145738496	G	A	ENST00000483020	380	TSC2	7249
chr16	69419030	69419031	rs8061352	T	A	ENST00000566257	380	TERF2	7014
chr16	89155163	89155164	rs116916460	A	G	ENST00000537895	380	ACSF3	197322
chr19	12405229	12405230	rs56832217	G	A	ENST00000393337	380	ZNF44	51710
chr1	161810247	161810248	rs16852851	G	T	ENST00000476437	382	ATF6	22926
chr1	167523386	167523387	rs1737487	T	C	ENST00000370509	382	CREG1	8804
chr12	7250236	7250237	rs7956150	A	G	ENST00000504702	382	C1RL	51279
chr13	37601986	37601987	rs7338929	A	C	ENST00000466563	382	SUPT20H	55578
chr16	23847785	23847786	rs7185969	T	C	ENST00000498058	382	PRKCB	5579
chr16	88721011	88721012	rs12935454	G	A	ENST00000561895	382	MVD	4597
chr17	42219772	42219773	rs2631299	G	T	ENST00000245382	382	C17orf53	78995
chr17	75205561	75205562	rs2280270	C	T	ENST00000587491	382	SEC14L1	6397
chr17	79679753	79679754	rs112032635	C	T	ENST00000350690	382	SLC25A10	1468
chr19	17282803	17282804	rs77904645	C	T	ENST00000594971	382	MYO9B	4650
chr1	1898348	1898349	rs28414188	C	T	ENST00000604159	383	C1orf222	339457
chr1	224482426	224482427	rs3767724	C	A	ENST00000462893	383	NVL	4931
chr12	48545552	48545553	rs10783230	G	T	ENST00000536938	383	ASB8	140461
chr12	69993877	69993878	rs74102912	A	G	ENST00000550653	383	CCT2	10576
chr14	24640679	24640680	rs62001572	A	G	ENST00000311457	383	REC8	9985
chr17	12853381	12853382	rs2270050	G	C	ENST00000538915	383	ARHGAP44	9912
chr18	3011562	3011563	rs79931488	T	C	ENST00000261596	383	LPIN2	9663
chr19	30474523	30474524	rs4239559	C	A	ENST00000570704	383	URI1	8725
chr19	49128669	49128670	rs3760811	G	C	ENST00000598574	383	SPHK2	56848
chr20	56883987	56883988	rs481690	C	T	ENST00000475130	383	PPP4R1L	55370
chr10	50177419	50177420	rs7895907	C	A	ENST00000497480	390	WDFY4	57705
chr11	12132542	12132543	rs72862658	T	C	ENST00000531732	390	MICAL2	9645
chr11	46048239	46048240	rs117847116	T	C	ENST00000525679	390	PHF21A	51317
chr11	850206	850207	rs138052940	C	T	ENST00000527644	390	TSPAN4	7106
chr1	204977183	204977184	rs12135208	G	T	ENST00000503221	390	NFASC	23114
chr12	22207663	22207664	rs6487267	T	C	ENST00000538498	390	CMAS	55907
chr15	56985014	56985015	rs534005	C	A	ENST00000561126	390	ZNF280D	54816
chr17	46971139	46971140	rs519537	G	A	ENST00000502964	390	ATP5G1	516
chr18	8811519	8811520	rs11081408	T	C	ENST00000519823	390	SOGA2	23255
chr19	12661856	12661857	rs12975560	T	C	ENST00000465410	390	ZNF564	163050
chr10	134729791	134729792	rs4880221	T	C	ENST00000486104	395	TTC40	54777
chr10	18940156	18940157	rs3740102	C	A	ENST00000377304	395	NSUN6	221078
chr11	327142	327143	rs28475163	G	A	ENST00000602735	395	IFITM3	10410
chr1	172384911	172384912	rs9425605	C	T	ENST00000475059	395	PIGC	5279
chr1	201337837	201337838	rs79556064	G	T	ENST00000445079	395	TNNT2	7139
chr13	22071186	22071187	rs137860732	C	T	ENST00000478700	395	MICU2	158038
chr14	89306788	89306789	rs7141251	A	G	ENST00000556133	395	TTC8	123016
chr1	52343296	52343297	rs6663305	A	G	ENST00000539524	395	NRD1	4898
chr15	59440294	59440295	rs11574500	C	A	ENST00000599727	395	C15ORF31	9353
chr16	2033798	2033799	rs1122949	G	C	ENST00000567471	395	NOXO1	124056
chr1	62960574	62960575	rs1168040	T	C	ENST00000479983	395	DOCK7	85440
chr16	67680955	67680956	rs60990105	T	A	ENST00000602742	395	RLTPR	146206
chr17	41982562	41982563	rs231483	A	T	ENST00000524294	395	MPP2	4355
chr18	19750499	19750500	rs28735350	C	G	ENST00000581694	395	GATA6	2627
chr19	2830951	2830952	rs12459332	T	C	ENST00000588534	395	ZNF554	115196
chr19	45202026	45202027	rs12150984	G	A	ENST00000587331	395	CEACAM16	388551
chr19	5707427	5707428	rs3737238	C	T	ENST00000590206	395	LONP1	9361
chr19	6459351	6459352	rs2289783	C	A	ENST00000301454	395	SLC25A23	79085
chr20	17711429	17711430	rs7271566	G	A	ENST00000467330	395	BANF2	140836
chr2	11727987	11727988	rs4669752	G	C	ENST00000432985	395	GREB1	9687
chr10	71690643	71690644	rs16927080	A	T	ENST00000456019	434	COL13A1	1305
chr10	98861879	98861880	rs2006740	G	A	ENST00000497714	434	SLIT1	6585
chr11	111272200	111272201	rs11213875	C	T	ENST00000529065	434	POU2AF1	5450
chr11	122954010	122954011	rs3829272	G	A	ENST00000530371	434	CLMP	79827
chr12	56113717	56113718	rs80340147	C	G	ENST00000553160	434	RDH5	5959
chr15	59731129	59731130	rs11854176	T	A	ENST00000560074	434	FAM81A	145773
chr16	69906050	69906051	rs77148491	C	A	ENST00000570104	434	WWP2	11060
chr16	87686734	87686735	rs1077700	T	C	ENST00000563609	434	JPH3	57338
chr17	3868170	3868171	rs2676275	T	C	ENST00000397039	434	ATP2A3	489
chr17	80685425	80685426	rs1046875	A	G	ENST00000571594	434	FN3KRP	79672
chr10	123781956	123781957	rs41287996	G	A	ENST00000491540	448	TACC2	10579
chr1	108734992	108734993	rs521545	G	C	ENST00000370041	448	SLC25A24	29957
chr11	17518908	17518909	rs2072231	A	G	ENST00000527551	448	USH1C	10083
chr11	45957610	45957611	rs10838535	T	C	ENST00000525676	448	PHF21A	51317
chr12	133398450	133398451	rs7298097	A	C	ENST00000450791	448	GOLGA3	2802
chr1	241904402	241904403	rs6429298	A	C	ENST00000472717	448	WDR64	128025
chr15	77362928	77362929	rs188987305	G	C	ENST00000559494	448	TSPAN3	10099
chr16	28988811	28988812	rs8044724	G	A	ENST00000568829	448	SPNS1	83985
chr16	71486104	71486105	rs9940485	C	T	ENST00000576258	448	ZNF23	7571
chr16	84012598	84012599	rs76064413	A	C	ENST00000566836	448	NECAB2	54550
chr11	63742552	63742553	rs11231664	T	G	ENST00000535431	460	AP000721.4	55784
chr12	131478238	131478239	rs11061274	A	G	ENST00000544673	460	GPR133	283383
chr12	7624072	7624073	rs11054074	C	T	ENST00000534848	460	CD163	9332
chr12	96688388	96688389	rs12228048	A	T	ENST00000550971	460	CDK17	5128
chr15	89868255	89868256	rs12899409	A	C	ENST00000526573	460	POLG	5428
chr17	2209870	2209871	rs4606747	C	T	ENST00000570662	460	SRR	63826
chr17	4486834	4486835	rs7208847	A	C	ENST00000338859	460	SMTNL2	342527
chr17	8703127	8703128	rs904168	A	T	ENST00000329805	460	MFSD6L	162387
chr19	43420090	43420091	rs10421929	G	A	ENST00000595062	460	PSG6	5675
chr19	44905281	44905282	rs892593	C	G	ENST00000591679	460	ZNF285	26974
chr12	113730354	113730355	rs2059766	C	G	ENST00000546787	470	TPCN1	53373
chr12	6601742	6601743	rs1001127	A	C	ENST00000538814	470	MRPL51	51258
chr15	42639831	42639832	rs9920921	T	C	ENST00000356316	470	CAPN3	825
chr15	89170313	89170314	rs80137828	C	T	ENST00000557927	470	AEN	64782
chr15	90319119	90319120	rs59513478	T	A	ENST00000341735	470	MESP2	145873
chr16	15179787	15179788	rs35429473	A	G	ENST00000540462	470	RRN3	54700
chr16	57238979	57238980	rs112725750	G	A	ENST00000561641	470	RSPRY1	89970
chr16	72206839	72206840	rs35079155	C	T	ENST00000536211	470	PMFBP1	83449
chr17	79032014	79032015	rs4969367	A	G	ENST00000574804	470	BAIAP2	10458
chr20	55819560	55819561	rs73170233	G	A	ENST00000530870	470	BMP7	655
chr12	95398047	95398048	rs7316005	G	A	ENST00000327772	501	NDUFA12	55967
chr14	73302690	73302691	rs17781624	G	A	ENST00000556902	501	DPF3	8110
chr15	89755575	89755576	rs979170	G	A	ENST00000563254	501	RLBP1	6017
chr16	114534	114535	rs2562147	A	G	ENST00000417043	501	RHBDF1	64285
chr16	21223396	21223397	rs28472578	C	T	ENST00000576162	501	ZP2	7783
chr16	56873813	56873814	rs72786737	A	G	ENST00000564278	501	NUP93	9688
chr17	7577406	7577407	rs12951053	A	C	ENST00000576024	501	TP53	7157
chr1	9415265	9415266	rs12145659	T	C	ENST00000377399	501	SPSB1	80176
chr20	45062205	45062206	rs8126237	C	A	ENST00000445496	501	ELMO2	63916
chr20	46365186	46365187	rs6094798	G	A	ENST00000478766	501	SULF2	55959
chr11	125479832	125479833	rs1834466	C	A	ENST00000524639	518	STT3A	3703
chr11	8964062	8964063	rs2568079	G	A	ENST00000325884	518	ASCL3	56676
chr1	22215732	22215733	rs10917060	G	A	ENST00000374673	518	HSPG2	3339
chr12	25784202	25784203	rs829054	C	T	ENST00000538178	518	IFLTD1	160492
chr15	51762915	51762916	rs72729260	C	T	ENST00000561079	518	DMXL2	23312
chr16	14596064	14596065	rs67849414	A	G	ENST00000564882	518	PARN	5073
chr16	74330155	74330156	rs147648066	C	A	ENST00000219313	518	PSMD7	5713
chr17	169789	169790	rs191366022	G	T	ENST00000576001	518	RPH3AL	9501
chr17	73453259	73453260	rs78541128	G	A	ENST00000581834	518	KIAA0195	9772
chr18	56806191	56806192	rs35870672	C	A	ENST00000587834	518	SEC11C	90701
chr10	118502607	118502608	rs11197809	G	C	ENST00000369209	522	HSPA12A	259217
chr11	57577095	57577096	rs612688	A	G	ENST00000531007	522	CTNND1	1500
chr11	58208168	58208169	rs145227655	G	A	ENST00000302572	522	OR5B12	390191
chr12	108524105	108524106	rs41314129	T	A	ENST00000551638	522	WSCD2	9671
chr12	76766164	76766165	rs2369128	G	T	ENST00000548485	522	OSBPL8	114882
chr16	84221191	84221192	rs4150110	G	A	ENST00000564345	522	TAF1C	9013
chr17	12876507	12876508	rs9889794	C	T	ENST00000578087	522	ARHGAP44	9912
chr17	50236609	50236610	rs2970049	G	T	ENST00000451037	522	CA10	56934
chr1	75199614	75199615	rs60292279	T	C	ENST00000417775	522	CRYZ	1429
chr17	7298683	7298684	rs7214490	G	T	ENST00000573070	522	TMEM256-PLSCR3	9501
chr11	13396165	13396166	rs11600996	T	C	ENST00000524392	525	ARNTL	406
chr1	29384591	29384592	rs2788891	T	C	ENST00000488277	525	EPB41	2035
chr13	114175386	114175387	rs2265141	G	A	ENST00000465556	525	TMCO3	55002
chr16	82203273	82203274	rs2911428	C	G	ENST00000563100	525	MPHOSPH6	10200
chr17	20354959	20354960	rs144632272	C	G	ENST00000578724	525	LGALS9B	284194
chr17	73584664	73584665	rs62089219	C	G	ENST00000584516	525	MYO15B	80022
chr17	7831862	7831863	rs79595726	G	C	ENST00000574006	525	KCNAB3	9196
chr19	15312317	15312318	rs143285302	A	G	ENST00000263388	525	NOTCH3	4854
chr19	17426056	17426057	rs55634667	C	T	ENST00000594501	525	DDA1	79016
chr19	33686015	33686016	rs4328564	A	C	ENST00000253193	525	LRP3	4037
chr10	27531592	27531593	rs1831188	C	T	ENST00000375905	533	ACBD5	91452
chr1	1588181	1588182	rs12731916	C	T	ENST00000341832	533	CDK11B	984
chr1	180956904	180956905	rs6425657	A	G	ENST00000496476	533	STX6	10228
chr11	910258	910259	rs12791920	A	G	ENST00000528426	533	CHID1	66005
chr1	226076313	226076314	rs66928485	C	T	ENST00000272134	533	LEFTY1	10637
chr14	101012199	101012200	rs117247320	C	T	ENST00000554274	533	BEGAIN	57596
chr16	74682608	74682609	rs7190631	A	G	ENST00000575281	533	RFWD3	55159
chr19	3936087	3936088	rs7251203	A	G	ENST00000597889	533	NMRK2	27231
chr2	47572835	47572836	rs76885923	G	A	ENST00000456133	533	EPCAM	4072
chr3	192958381	192958382	rs13097486	G	A	ENST00000602513	533	HRASLS	57110
chr12	111959296	111959297	rs16941545	G	A	ENST00000550236	547	ATXN2	6311
chr12	66912266	66912267	rs11176242	A	T	ENST00000543172	547	GRIP1	23426
chr13	37621527	37621528	rs1199983	A	G	ENST00000471868	547	SUPT20H	55578
chr14	33086731	33086732	rs114667196	G	A	ENST00000555950	547	AKAP6	9472
chr16	30672096	30672097	rs67128646	A	C	ENST00000482749	547	FBRS	64319
chr16	81016393	81016394	rs62054248	T	C	ENST00000566918	547	CMC2	56942
chr18	66466199	66466200	rs72958047	T	C	ENST00000581520	547	CCDC102B	79839
chr19	17580706	17580707	rs11665774	A	G	ENST00000252595	547	SLC27A1	376497
chr19	45281673	45281674	rs180757442	A	C	ENST00000270279	547	CBLC	23624
chr19	55667302	55667303	rs62126324	C	A	ENST00000585806	547	TNNI3	7137
chr10	96522988	96522989	rs7918461	A	T	ENST00000480405	550	CYP2C19	1557
chr11	2187454	2187455	rs7479936	T	G	ENST00000461172	550	TH	7054
chr1	177904951	177904952	rs10913464	G	A	ENST00000495165	550	SEC16B	89866
chr12	54388129	54388130	rs12314066	G	A	ENST00000504557	550	HOXC9	3225
chr1	38447011	38447012	rs10736424	A	G	ENST00000488934	550	SF3A3	10946
chr17	41600070	41600071	rs9905593	A	G	ENST00000587574	550	DHX8	1659
chr20	25678027	25678028	rs6037199	A	C	ENST00000252979	550	ZNF337	26152
chr2	10442465	10442466	rs75848743	C	G	ENST00000423674	550	HPCAL1	3241
chr2	18765727	18765728	rs35590292	A	G	ENST00000418427	550	NT5C1B	93034
chr22	23652211	23652212	rs140509	C	T	ENST00000436990	550	BCR	613
chr10	19640502	19640503	rs60458336	A	G	ENST00000441070	595	MALRD1	140609
chr11	66100429	66100430	rs1785639	G	A	ENST00000524804	595	RIN1	9610
chr1	179560153	179560154	rs6691184	T	G	ENST00000367614	595	TDRD5	163589
chr1	205894468	205894469	rs9438403	G	A	ENST00000461505	595	SLC26A9	115019
chr12	104183430	104183431	rs1370778	G	A	ENST00000474268	595	NT5DC3	51559
chr12	122294894	122294895	rs11043216	C	G	ENST00000542159	595	HPD	3242
chr12	131478103	131478104	rs149776367	T	C	ENST00000544673	595	GPR133	283383
chr12	48515762	48515763	rs11168419	T	C	ENST00000549022	595	PFKM	5213
chr1	31230009	31230010	rs12744988	C	T	ENST00000476492	595	LAPTM5	7805
chr17	17076630	17076631	rs80054920	G	A	ENST00000581855	595	MPRIP	23164
chr11	134156394	134156395	rs7123222	C	T	ENST00000532985	602	GLB1L3	112937
chr11	4123760	4123761	rs11030942	G	T	ENST00000530368	602	RRM1	6240
chr11	43334248	43334249	rs11823539	A	G	ENST00000534600	602	API5	8539
chr1	151825571	151825572	rs998501	A	G	ENST00000368817	602	THEM5	284486
chr1	16346923	16346924	rs2009594	G	A	ENST00000477360	602	CLCNKA	1187
chr11	73003225	73003226	rs35173692	T	A	ENST00000538328	602	P2RY6	5031
chr11	9046766	9046767	rs1960181	A	C	ENST00000532532	602	SCUBE2	57758
chr12	105351464	105351465	rs77031702	A	C	ENST00000432951	602	SLC41A2	84102
chr12	113305350	113305351	rs113601586	A	G	ENST00000549913	602	RPH3A	22895
chr12	15784094	15784095	rs55841519	T	C	ENST00000545610	602	EPS8	2059
chr1	217311699	217311700	rs115499814	G	A	ENST00000366940	602	ESRRG	2104
chr1	222909947	222909948	rs17163468	C	T	ENST00000434700	602	FAM177B	400823
chr1	237954544	237954545	rs790904	G	C	ENST00000608590	602	RYR2	6262
chr12	50133378	50133379	rs56945609	A	G	ENST00000546796	602	TMBIM6	7009
chr16	70719367	70719368	rs114698946	G	A	ENST00000338779	602	MTSS1L	92154
chr16	84623483	84623484	rs1429264	T	C	ENST00000561707	602	COTL1	23406
chr17	30347422	30347423	rs736678	G	T	ENST00000327564	602	LRRC37B	114659
chr1	79124402	79124403	rs72935641	A	T	ENST00000485662	602	IFI44	10561
chr1	85870782	85870783	rs12758237	G	A	ENST00000542148	602	DDAH1	23576
chr19	17377557	17377558	rs12980812	C	G	ENST00000598188	602	BABAM1	29086
chr10	70277347	70277348	rs2457452	G	A	ENST00000265870	628	SLC25A16	8034
chr1	170691130	170691131	rs76839558	T	G	ENST00000476867	628	PRRX1	5396
chr1	202914552	202914553	rs1342386	C	T	ENST00000495562	628	ADIPOR1	51094
chr12	1005161	1005162	rs35956200	T	C	ENST00000542424	628	WNK1	65125
chr1	233387805	233387806	rs7524599	C	A	ENST00000324142	628	PCNXL2	80003
chr1	48687729	48687730	rs6695277	A	T	ENST00000533824	628	SLC5A9	200010
chr16	68894696	68894697	rs74025327	T	C	ENST00000561566	628	TANGO6	79613
chr16	81812235	81812236	rs4273032	G	A	ENST00000359376	628	PLCG2	5336
chr20	62193586	62193587	rs3810482	T	C	ENST00000478861	628	HELZ2	85441
chr2	150187805	150187806	rs72862244	C	T	ENST00000418762	628	LYPD6	130574
chr1	111732591	111732592	rs144765599	C	G	ENST00000468692	641	DENND2D	79961
chr11	120000262	120000263	rs504236	T	C	ENST00000529044	641	TRIM29	23650
chr1	1384428	1384429	rs139469422	G	A	ENST00000378785	641	ATAD3C	219293
chr1	155881836	155881837	rs80019356	C	G	ENST00000368323	641	RIT1	6016
chr1	22306954	22306955	rs4412569	A	G	ENST00000400277	641	CELA3B	23436
chr13	45913027	45913028	rs2234224	C	T	ENST00000528619	641	TPT1	7178
chr15	45327793	45327794	rs4775707	T	A	ENST00000558580	641	SORD	6652
chr15	79056814	79056815	rs11633351	C	T	ENST00000569934	641	ADAMTS7	11173
chr17	73591184	73591185	rs3743990	G	A	ENST00000580701	641	MYO15B	80022
chr19	54722208	54722209	rs58414108	T	C	ENST00000460208	641	LILRB3	11025
chr10	28568428	28568429	rs11006982	G	A	ENST00000337532	643	MPP7	143098
chr1	110921162	110921163	rs11102094	C	T	ENST00000467986	643	SLC16A4	9122
chr12	15374994	15374995	rs117314586	A	T	ENST00000256953	643	RERG	85004
chr1	242010626	242010627	rs10802996	C	G	ENST00000519225	643	EXO1	9156
chr14	33683745	33683746	rs12586992	T	G	ENST00000549770	643	NPAS3	64067
chr14	73426066	73426067	rs17569391	C	G	ENST00000555992	643	DCAF4	26094
chr17	59156445	59156446	rs17682461	T	C	ENST00000587002	643	BCAS3	54828
chr19	10663255	10663256	rs75523935	T	C	ENST00000585437	643	ATG4D	84971
chr19	7712584	7712585	rs794073	T	G	ENST00000599278	643	STXBP2	6813
chr20	4795126	4795127	rs2423038	G	A	ENST00000379376	643	RASSF2	9770
chr10	135208462	135208463	rs34810393	A	G	ENST00000473735	685	MTG1	92170
chr10	38386187	38386188	rs72793755	G	A	ENST00000477790	685	ZNF37A	7587
chr10	46144542	46144543	rs142416728	C	T	ENST00000374370	685	ZFAND4	93550
chr10	73919818	73919819	rs9633590	T	C	ENST00000526801	685	ASCC1	51008
chr1	183098416	183098417	rs10737244	G	A	ENST00000478064	685	LAMC1	3915
chr1	214638831	214638832	rs11120331	C	T	ENST00000543945	685	PTPN14	5784
chr1	240644189	240644190	rs10802880	T	C	ENST00000596886	685	AL646016.1	56776
chr12	56436609	56436610	rs705707	G	C	ENST00000548590	685	RPS26	6231
chr13	113958562	113958563	rs117706518	G	C	ENST00000472564	685	LAMP1	3916
chr13	47013010	47013011	rs9534391	G	T	ENST00000409879	685	KIAA0226L	80183
chr1	40841005	40841006	rs72670697	C	A	ENST00000372708	685	SMAP2	64744
chr1	42923650	42923651	rs12040096	T	A	ENST00000482168	685	PPCS	79717
chr15	99550339	99550340	rs113150853	A	G	ENST00000535714	685	PGPEP1L	145814
chr16	18922350	18922351	rs11648990	C	G	ENST00000563836	685	SMG1	23049
chr16	19498948	19498949	rs188846423	G	A	ENST00000574033	685	TMC5	79838
chr16	88720677	88720678	rs1480333	G	A	ENST00000562981	685	MVD	4597
chr17	37700929	37700930	rs149369324	C	T	ENST00000581963	685	CDK12	51755
chr17	5258381	5258382	rs143714796	T	C	ENST00000574568	685	RABEP1	9135
chr18	22005895	22005896	rs599606	C	T	ENST00000284202	685	IMPACT	55364
chr19	33604530	33604531	rs8103733	C	T	ENST00000592262	685	GPATCH1	55094
chr10	12288779	12288780	rs4469792	A	G	ENST00000497963	726	CDC123	8872
chr10	86152883	86152884	rs12416398	C	T	ENST00000494144	726	CCSER2	54462
chr12	25257989	25257990	rs12425900	C	A	ENST00000555194	726	LRMP	4033
chr16	31383521	31383522	rs60339402	G	A	ENST00000562138	726	ITGAX	3687
chr16	74733962	74733963	rs117639974	C	T	ENST00000306247	726	MLKL	197259
chr19	35610993	35610994	rs2451995	A	G	ENST00000605677	726	FXYD3	5349
chr19	38209300	38209301	rs11083433	C	T	ENST00000586606	726	CTD-2528L19.4	163115
chr19	44730552	44730553	rs150406749	G	T	ENST00000589237	726	ZNF227	7770
chr19	7696137	7696138	rs11882197	G	A	ENST00000600836	726	PET100	100131801
chr2	191115965	191115966	rs1366676	G	A	ENST00000410045	726	HIBCH	26275
chr10	4829658	4829659	rs9423551	C	T	ENST00000462718	757	AKR1E2	83592
chr10	95088773	95088774	rs787687	G	C	ENST00000485212	757	MYOF	26509
chr1	156701060	156701061	rs114015091	G	A	ENST00000476229	757	RRNAD1	51093
chr1	22455587	22455588	rs11582542	T	C	ENST00000415567	757	WNT4	54361
chr17	17077921	17077922	rs140575634	G	A	ENST00000578209	757	MPRIP	23164
chr17	259361	259362	rs7214038	G	A	ENST00000360127	757	C17orf97	400566
chr17	4053942	4053943	rs8076592	C	G	ENST00000575411	757	CYB5D2	124936
chr17	45668338	45668339	rs2610294	T	G	ENST00000529602	757	NPEPPS	9520
chr17	46659227	46659228	rs9907987	T	C	ENST00000489475	757	HOXB3	3213
[truncated: 331 more rows]
