# Supplementary material for: Identifying noncoding risk variants using disease-relevant gene regulatory networks
Source: Nat Commun. 2018 Feb 16;9:702. doi: 10.1038/s41467-018-03133-y (PMC5816022; doi:10.1038/s41467-018-03133-y)
Supplement: Supplementary file 4 — Supplementary Data 2 [file 41467_2018_3133_MOESM4_ESM.xlsx]

## Sheet: Selected Features
Features	Rank	Type
Betweenness_centrality	1	Network
Differential_expression	2	Network
Pagerank_centrality	3	Network
Weighted_degree	4	Network
Module_score	5	Network
tss_dist	6	GWAVA
avg_het	7	GWAVA
target_gene_known	8	FunSeq
TRAN	9	GWAVA
Closeness	10	Network
avg_daf	11	GWAVA
ss_dist	12	GWAVA
GC	13	GWAVA
INTRON	14	GWAVA
is_annotated_in_encode	15	FunSeq
dnase_fps	16	GWAVA
repeat.	17	GWAVA
REP	18	GWAVA
taget_gene_is_hub	19	FunSeq
TSS	20	GWAVA
ENH	21	GWAVA
H3K9ac	22	GWAVA
UTR5	23	GWAVA
bound_motifs	24	GWAVA
ETS1	25	GWAVA
H4K20me1	26	GWAVA
EXON	27	GWAVA
FAIRE	28	GWAVA
cpg_island	29	GWAVA
is_motif_breaking	30	FunSeq
is_sensitive	31	FunSeq
EP300	32	GWAVA
H3K9me1	33	GWAVA
pwm	34	GWAVA
MXI1	35	GWAVA

## Sheet: All_Features
Features	Rank	Type
Betweenness_centrality	1	Network
Differential_expression	2	Network
Pagerank_centrality	3	Network
Weighted_degree	4	Network
Module_score	5	Network
tss_dist	6	GWAVA
avg_het	7	GWAVA
target_gene_known	8	FunSeq
TRAN	9	GWAVA
Closeness	10	Network
avg_daf	11	GWAVA
ss_dist	12	GWAVA
GC	13	GWAVA
INTRON	14	GWAVA
is_annotated_in_encode	15	FunSeq
dnase_fps	16	GWAVA
repeat	17	GWAVA
REP	18	GWAVA
taget_gene_is_hub	19	FunSeq
TSS	20	GWAVA
ENH	21	GWAVA
H3K9ac	22	GWAVA
UTR5	23	GWAVA
bound_motifs	24	GWAVA
ETS1	25	GWAVA
H4K20me1	26	GWAVA
EXON	27	GWAVA
FAIRE	28	GWAVA
cpg_island	29	GWAVA
is_motif_breaking	30	FunSeq
is_sensitive	31	FunSeq
EP300	32	GWAVA
H3K9me1	33	GWAVA
pwm	34	GWAVA
MXI1	35	GWAVA
H3K27me3	36	GWAVA
WEAK_ENH	37	GWAVA
POLR2A	38	GWAVA
in_cpg	39	GWAVA
seq_T	40	GWAVA
H3K36me3	41	GWAVA
seq_C	42	GWAVA
H3K4me2	43	GWAVA
H3K4me1	44	GWAVA
seq_A	45	GWAVA
CHD2	46	GWAVA
ZNF263	47	GWAVA
STAT3	48	GWAVA
H3K79me2	49	GWAVA
CTCF_REG	50	GWAVA
seq_G	51	GWAVA
USF1	52	GWAVA
TSS_FLANK	53	GWAVA
DNase	54	GWAVA
EGR1	55	GWAVA
H3K27ac	56	GWAVA
YY1	57	GWAVA
CDS	58	GWAVA
H3K9me3	59	GWAVA
TBP	60	GWAVA
UTR3	61	GWAVA
H3K4me3	62	GWAVA
CCNT2	63	GWAVA
ZNF143	64	GWAVA
ZEB1	65	GWAVA
ZBTB7A	66	GWAVA
GATA1	67	GWAVA
SUZ12	68	GWAVA
TAF7	69	GWAVA
GATA3	70	GWAVA
H2AFZ	71	GWAVA
TFAP2C	72	GWAVA
E2F6	73	GWAVA
USF2	74	GWAVA
CTCF	75	GWAVA
GTF2B	76	GWAVA
ZBTB33	77	GWAVA
NFYB	78	GWAVA
CEBPB	79	GWAVA
TAF1	80	GWAVA
PRDM1	81	GWAVA
SIN3A	82	GWAVA
DONOR	83	GWAVA
BCLAF1	84	GWAVA
E2F4	85	GWAVA
MYC	86	GWAVA
NANOG	87	GWAVA
TRIM28	88	GWAVA
E2F1	89	GWAVA
NRF1	90	GWAVA
GATA2	91	GWAVA
POU5F1	92	GWAVA
SMARCB1	93	GWAVA
JUN	94	GWAVA
HMGN3	95	GWAVA
MAX	96	GWAVA
ZZZ3	97	GWAVA
SLC22A2	98	GWAVA
SRF	99	GWAVA
CTCFL	100	GWAVA
IRF1	101	GWAVA
RAD21	102	GWAVA
PAX5	103	GWAVA
FOXA1	104	GWAVA
FOSL2	105	GWAVA
SP1	106	GWAVA
HDAC2	107	GWAVA
ERALPHAA	108	GWAVA
SPI1	109	GWAVA
CTBP2	110	GWAVA
NFKB1	111	GWAVA
NR3C1	112	GWAVA
MEF2_complex	113	GWAVA
MAFK	114	GWAVA
RFX5	115	GWAVA
TCF12	116	GWAVA
GTF2F1	117	GWAVA
WRNIP1	118	GWAVA
BCL11A	119	GWAVA
BRCA1	120	GWAVA
POLR2A_elongating	121	GWAVA
is_ultrasensitive	122	FunSeq
ATF3	123	GWAVA
BATF	124	GWAVA
BCL3	125	GWAVA
BDP1	126	GWAVA
BHLHE40	127	GWAVA
BRF1	128	GWAVA
BRF2	129	GWAVA
EBF1	130	GWAVA
ELF1	131	GWAVA
ELK4	132	GWAVA
ESRRA	133	GWAVA
Eralphaa	134	GWAVA
FAM48A	135	GWAVA
FOS	136	GWAVA
FOSL1	137	GWAVA
FOXA2	138	GWAVA
GABPA	139	GWAVA
GTF3C2	140	GWAVA
HDAC8	141	GWAVA
HEY1	142	GWAVA
HNF4A	143	GWAVA
HNF4G	144	GWAVA
HSF1	145	GWAVA
IRF3	146	GWAVA
IRF4	147	GWAVA
JUNB	148	GWAVA
JUND	149	GWAVA
KAT2A	150	GWAVA
MAFF	151	GWAVA
MEF2A	152	GWAVA
NFE2	153	GWAVA
NFYA	154	GWAVA
NR2C2	155	GWAVA
NR4A1	156	GWAVA
PBX3	157	GWAVA
POLR3A	158	GWAVA
POU2F2	159	GWAVA
PPARGC1A	160	GWAVA
RDBP	161	GWAVA
REST	162	GWAVA
RXRA	163	GWAVA
SETDB1	164	GWAVA
SIRT6	165	GWAVA
SIX5	166	GWAVA
SMARCA4	167	GWAVA
SMARCC1	168	GWAVA
SMARCC2	169	GWAVA
SMC3	170	GWAVA
SP2	171	GWAVA
SREBF1	172	GWAVA
SREBF2	173	GWAVA
STAT1	174	GWAVA
STAT2	175	GWAVA
TAL1	176	GWAVA
TCF7L2	177	GWAVA
TFAP2A	178	GWAVA
THAP1	179	GWAVA
XRCC4	180	GWAVA
ZNF274	181	GWAVA
avg_gerp	182	GWAVA
gerp	183	GWAVA
STOP	184	GWAVA
START	185	GWAVA
ACCEPTOR	186	GWAVA
